# Supplementary material for: The Rumen Microbiome Composition of Raramuri Criollo and European Cattle in an Extensive System
Source: Microorganisms. 2024 Oct 31;12(11):2203. doi: 10.3390/microorganisms12112203 (PMC11596369; doi:10.3390/microorganisms12112203)
Supplement: Supplementary file 1 [file microorganisms-12-02203-s001.zip]

Archive with 6 entries (6 files):
- .DS_Store
- Figure S1.pdf
- File S1_Total OTUs dry.tsv
- File S2_Total OTUs rain.tsv
- File S3.xlsx
- File S4.xlsx
