# Supplementary material for: The Rumen Microbiome Composition of Raramuri Criollo and European Cattle in an Extensive System
Source: Microorganisms. 2024 Oct 31;12(11):2203. doi: 10.3390/microorganisms12112203 (PMC11596369; doi:10.3390/microorganisms12112203)
Supplement: Supplementary file 1 [file microorganisms-12-02203-s001.zip › File S1_Total OTUs dry.tsv]

# Constructed from biom file
#OTU ID	3097	3314	4797	596	625	8009	8020	8035	8062	8074	8075	8078	8091	8105	8125	8179	8398	8546	8551	8772	8775	8781	8817	9375	9396	9409	9413	9417
D_0__Archaea;D_1__Euryarchaeota;D_2__Methanobacteria;D_3__Methanobacteriales;D_4__Methanobacteriaceae;D_5__Methanobrevibacter	841.0	327.0	224.0	586.0	810.0	585.0	1282.0	1098.0	364.0	376.0	582.0	728.0	797.0	414.0	679.0	1266.0	643.0	176.0	401.0	311.0	303.0	535.0	1182.0	362.0	557.0	646.0	448.0	798.0
D_0__Archaea;D_1__Euryarchaeota;D_2__Methanobacteria;D_3__Methanobacteriales;D_4__Methanobacteriaceae;D_5__Methanosphaera	157.0	92.0	46.0	136.0	169.0	117.0	183.0	174.0	41.0	96.0	110.0	129.0	199.0	66.0	137.0	254.0	101.0	103.0	105.0	98.0	56.0	81.0	194.0	74.0	110.0	90.0	85.0	43.0
D_0__Archaea;D_1__Euryarchaeota;D_2__Methanobacteria;D_3__Methanobacteriales;D_4__Methanobacteriaceae;D_5__uncultured	65.0	60.0	62.0	56.0	106.0	91.0	135.0	74.0	63.0	78.0	36.0	55.0	83.0	66.0	80.0	111.0	59.0	37.0	64.0	65.0	34.0	45.0	72.0	52.0	47.0	85.0	75.0	88.0
D_0__Archaea;D_1__Euryarchaeota;D_2__Methanobacteria;D_3__Methanobacteriales;D_4__Methanobacteriaceae;__	2.0	0.0	0.0	0.0	0.0	0.0	0.0	0.0	0.0	0.0	0.0	0.0	0.0	0.0	0.0	0.0	0.0	0.0	0.0	0.0	0.0	0.0	0.0	0.0	0.0	0.0	0.0	0.0
D_0__Archaea;D_1__Euryarchaeota;D_2__Thermoplasmata;D_3__Methanomassiliicoccales;D_4__Methanomethylophilaceae;D_5__uncultured	28.0	106.0	66.0	23.0	110.0	48.0	9.0	13.0	119.0	123.0	72.0	66.0	69.0	71.0	187.0	29.0	106.0	17.0	61.0	118.0	137.0	104.0	73.0	117.0	72.0	122.0	158.0	27.0
D_0__Archaea;D_1__Euryarchaeota;__;__;__;__	142.0	90.0	118.0	166.0	273.0	133.0	251.0	151.0	28.0	176.0	98.0	123.0	178.0	113.0	0.0	499.0	275.0	0.0	123.0	41.0	53.0	258.0	239.0	24.0	222.0	230.0	123.0	563.0
D_0__Bacteria;D_1__Actinobacteria;D_2__Actinobacteria;D_3__Actinomycetales;D_4__Actinomycetaceae;D_5__uncultured	0.0	0.0	0.0	0.0	0.0	2.0	4.0	0.0	0.0	0.0	0.0	0.0	0.0	0.0	0.0	0.0	0.0	0.0	0.0	0.0	0.0	0.0	0.0	0.0	0.0	0.0	0.0	0.0
D_0__Bacteria;D_1__Actinobacteria;D_2__Actinobacteria;D_3__Corynebacteriales;D_4__Corynebacteriaceae;D_5__Corynebacterium 1	0.0	0.0	0.0	0.0	0.0	0.0	0.0	0.0	0.0	0.0	0.0	0.0	0.0	0.0	0.0	0.0	0.0	0.0	0.0	0.0	0.0	0.0	2.0	0.0	0.0	0.0	0.0	0.0
D_0__Bacteria;D_1__Actinobacteria;D_2__Actinobacteria;D_3__Corynebacteriales;D_4__Nocardiaceae;D_5__Rhodococcus	0.0	0.0	0.0	0.0	0.0	0.0	0.0	2.0	0.0	0.0	0.0	0.0	0.0	0.0	0.0	0.0	0.0	0.0	0.0	0.0	0.0	0.0	0.0	0.0	0.0	0.0	0.0	0.0
D_0__Bacteria;D_1__Actinobacteria;D_2__Actinobacteria;D_3__Micrococcales;D_4__Microbacteriaceae;D_5__Curtobacterium	0.0	0.0	0.0	0.0	0.0	0.0	0.0	7.0	0.0	0.0	0.0	0.0	0.0	0.0	0.0	0.0	0.0	0.0	0.0	0.0	0.0	0.0	0.0	0.0	0.0	0.0	0.0	0.0
D_0__Bacteria;D_1__Actinobacteria;D_2__Actinobacteria;__;__;__	0.0	0.0	0.0	0.0	0.0	0.0	0.0	0.0	2.0	0.0	0.0	0.0	0.0	0.0	0.0	0.0	0.0	0.0	0.0	0.0	0.0	0.0	0.0	0.0	0.0	0.0	0.0	0.0
D_0__Bacteria;D_1__Actinobacteria;D_2__Coriobacteriia;D_3__Coriobacteriales;D_4__Atopobiaceae;D_5__Atopobium	0.0	0.0	0.0	0.0	16.0	16.0	18.0	29.0	0.0	0.0	42.0	15.0	0.0	0.0	17.0	34.0	0.0	16.0	0.0	0.0	16.0	0.0	20.0	9.0	0.0	0.0	0.0	0.0
D_0__Bacteria;D_1__Actinobacteria;D_2__Coriobacteriia;D_3__Coriobacteriales;D_4__Atopobiaceae;D_5__Olsenella	106.0	6.0	74.0	133.0	2.0	95.0	161.0	97.0	129.0	0.0	38.0	37.0	289.0	0.0	0.0	145.0	63.0	38.0	76.0	38.0	130.0	59.0	176.0	0.0	92.0	131.0	54.0	112.0
D_0__Bacteria;D_1__Actinobacteria;D_2__Coriobacteriia;D_3__Coriobacteriales;D_4__Atopobiaceae;D_5__uncultured	0.0	0.0	0.0	0.0	9.0	0.0	0.0	0.0	0.0	0.0	3.0	0.0	0.0	0.0	5.0	0.0	0.0	0.0	0.0	4.0	0.0	0.0	11.0	0.0	0.0	3.0	0.0	15.0
D_0__Bacteria;D_1__Actinobacteria;D_2__Coriobacteriia;D_3__Coriobacteriales;D_4__Atopobiaceae;__	13.0	0.0	0.0	0.0	5.0	0.0	0.0	0.0	0.0	0.0	0.0	0.0	2.0	0.0	4.0	10.0	0.0	0.0	0.0	2.0	0.0	0.0	0.0	0.0	9.0	0.0	0.0	0.0
D_0__Bacteria;D_1__Actinobacteria;D_2__Coriobacteriia;D_3__Coriobacteriales;D_4__Coriobacteriaceae;D_5__Collinsella	0.0	0.0	0.0	7.0	0.0	0.0	0.0	0.0	0.0	0.0	0.0	0.0	0.0	0.0	0.0	0.0	0.0	0.0	0.0	0.0	0.0	0.0	0.0	0.0	0.0	0.0	0.0	0.0
D_0__Bacteria;D_1__Actinobacteria;D_2__Coriobacteriia;D_3__Coriobacteriales;D_4__Coriobacteriales Incertae Sedis;D_5__Phoenicibacter	2.0	0.0	0.0	0.0	4.0	0.0	0.0	0.0	0.0	0.0	3.0	0.0	0.0	0.0	0.0	0.0	0.0	0.0	0.0	0.0	0.0	0.0	0.0	0.0	0.0	0.0	0.0	0.0
D_0__Bacteria;D_1__Actinobacteria;D_2__Coriobacteriia;D_3__Coriobacteriales;D_4__Coriobacteriales Incertae Sedis;D_5__Raoultibacter	17.0	0.0	0.0	13.0	17.0	0.0	18.0	19.0	0.0	12.0	8.0	0.0	0.0	0.0	8.0	23.0	14.0	2.0	0.0	0.0	0.0	11.0	0.0	13.0	16.0	8.0	6.0	16.0
D_0__Bacteria;D_1__Actinobacteria;D_2__Coriobacteriia;D_3__Coriobacteriales;D_4__Coriobacteriales Incertae Sedis;D_5__uncultured	0.0	0.0	0.0	0.0	0.0	0.0	0.0	0.0	0.0	0.0	0.0	2.0	0.0	0.0	0.0	0.0	0.0	0.0	0.0	0.0	0.0	0.0	0.0	0.0	0.0	0.0	0.0	0.0
D_0__Bacteria;D_1__Actinobacteria;D_2__Coriobacteriia;D_3__Coriobacteriales;D_4__Eggerthellaceae;D_5__DNF00809	45.0	0.0	14.0	136.0	67.0	33.0	23.0	73.0	0.0	44.0	51.0	61.0	42.0	56.0	61.0	87.0	64.0	34.0	0.0	18.0	16.0	26.0	51.0	28.0	14.0	30.0	53.0	132.0
D_0__Bacteria;D_1__Actinobacteria;D_2__Coriobacteriia;D_3__Coriobacteriales;D_4__Eggerthellaceae;D_5__Enterorhabdus	43.0	0.0	25.0	34.0	3.0	0.0	14.0	39.0	0.0	0.0	0.0	0.0	49.0	0.0	0.0	45.0	0.0	0.0	0.0	0.0	33.0	0.0	0.0	29.0	31.0	40.0	0.0	0.0
D_0__Bacteria;D_1__Actinobacteria;D_2__Coriobacteriia;D_3__Coriobacteriales;D_4__Eggerthellaceae;D_5__Gordonibacter	0.0	0.0	0.0	5.0	0.0	0.0	0.0	5.0	0.0	0.0	0.0	0.0	0.0	0.0	5.0	0.0	0.0	0.0	0.0	0.0	0.0	0.0	0.0	0.0	0.0	0.0	0.0	0.0
D_0__Bacteria;D_1__Actinobacteria;D_2__Coriobacteriia;D_3__Coriobacteriales;D_4__Eggerthellaceae;D_5__uncultured	0.0	0.0	0.0	0.0	2.0	0.0	6.0	0.0	0.0	0.0	0.0	0.0	0.0	0.0	0.0	0.0	0.0	0.0	0.0	0.0	0.0	0.0	0.0	0.0	0.0	0.0	0.0	0.0
D_0__Bacteria;D_1__Actinobacteria;D_2__Coriobacteriia;D_3__Coriobacteriales;D_4__Eggerthellaceae;__	0.0	0.0	0.0	10.0	0.0	2.0	0.0	0.0	0.0	0.0	4.0	0.0	0.0	0.0	7.0	0.0	0.0	0.0	0.0	0.0	0.0	0.0	14.0	0.0	0.0	3.0	0.0	0.0
D_0__Bacteria;D_1__Actinobacteria;D_2__Coriobacteriia;D_3__Coriobacteriales;D_4__uncultured;D_5__uncultured Coriobacteriaceae bacterium	0.0	0.0	0.0	0.0	0.0	0.0	4.0	0.0	0.0	0.0	0.0	0.0	0.0	0.0	0.0	0.0	0.0	0.0	3.0	0.0	4.0	0.0	0.0	0.0	8.0	0.0	0.0	0.0
D_0__Bacteria;D_1__Actinobacteria;D_2__Coriobacteriia;D_3__Coriobacteriales;D_4__uncultured;D_5__uncultured bacterium	0.0	0.0	0.0	0.0	0.0	0.0	0.0	5.0	0.0	0.0	0.0	0.0	0.0	0.0	0.0	8.0	0.0	0.0	0.0	0.0	0.0	0.0	0.0	0.0	0.0	0.0	0.0	0.0
D_0__Bacteria;D_1__Actinobacteria;D_2__Coriobacteriia;D_3__Coriobacteriales;D_4__uncultured;__	0.0	0.0	0.0	0.0	8.0	0.0	0.0	0.0	0.0	0.0	0.0	0.0	0.0	0.0	0.0	0.0	0.0	0.0	0.0	0.0	0.0	0.0	0.0	0.0	0.0	0.0	0.0	0.0
D_0__Bacteria;D_1__Actinobacteria;D_2__Coriobacteriia;D_3__Coriobacteriales;__;__	29.0	9.0	0.0	24.0	23.0	22.0	30.0	35.0	15.0	16.0	13.0	33.0	9.0	0.0	12.0	46.0	29.0	0.0	13.0	10.0	9.0	16.0	24.0	8.0	23.0	37.0	14.0	49.0
D_0__Bacteria;D_1__Armatimonadetes;D_2__uncultured;D_3__uncultured bacterium SJA-121;D_4__uncultured bacterium SJA-121;D_5__uncultured bacterium SJA-121	18.0	39.0	23.0	0.0	21.0	20.0	9.0	19.0	0.0	8.0	0.0	10.0	0.0	15.0	0.0	18.0	17.0	14.0	33.0	0.0	0.0	8.0	5.0	22.0	0.0	14.0	6.0	11.0
D_0__Bacteria;D_1__Armatimonadetes;D_2__uncultured;D_3__uncultured bacterium;D_4__uncultured bacterium;D_5__uncultured bacterium	0.0	0.0	4.0	0.0	0.0	0.0	0.0	0.0	0.0	0.0	0.0	0.0	6.0	0.0	0.0	0.0	0.0	0.0	3.0	0.0	0.0	0.0	0.0	5.0	0.0	0.0	0.0	5.0
D_0__Bacteria;D_1__Armatimonadetes;D_2__uncultured;__;__;__	0.0	0.0	0.0	0.0	0.0	0.0	6.0	0.0	0.0	0.0	4.0	0.0	0.0	0.0	0.0	0.0	0.0	4.0	0.0	0.0	0.0	4.0	0.0	0.0	0.0	0.0	0.0	0.0
D_0__Bacteria;D_1__Bacteroidetes;D_2__Bacteroidia;D_3__Bacteroidales;D_4__Bacteroidaceae;D_5__Bacteroides	0.0	22.0	21.0	0.0	32.0	18.0	17.0	32.0	18.0	0.0	17.0	9.0	0.0	17.0	0.0	21.0	21.0	48.0	29.0	32.0	22.0	10.0	0.0	17.0	17.0	0.0	16.0	11.0
D_0__Bacteria;D_1__Bacteroidetes;D_2__Bacteroidia;D_3__Bacteroidales;D_4__Bacteroidales BS11 gut group;D_5__uncultured Bacteroidetes bacterium	53.0	40.0	0.0	0.0	0.0	0.0	62.0	2.0	190.0	129.0	107.0	29.0	93.0	48.0	105.0	55.0	0.0	146.0	88.0	98.0	101.0	161.0	0.0	88.0	69.0	129.0	161.0	0.0
D_0__Bacteria;D_1__Bacteroidetes;D_2__Bacteroidia;D_3__Bacteroidales;D_4__Bacteroidales BS11 gut group;D_5__uncultured bacterium	125.0	281.0	120.0	60.0	39.0	87.0	119.0	66.0	157.0	79.0	76.0	114.0	88.0	189.0	26.0	0.0	171.0	198.0	139.0	104.0	90.0	112.0	15.0	81.0	68.0	186.0	50.0	72.0
D_0__Bacteria;D_1__Bacteroidetes;D_2__Bacteroidia;D_3__Bacteroidales;D_4__Bacteroidales BS11 gut group;D_5__uncultured rumen bacterium	153.0	375.0	434.0	63.0	347.0	314.0	175.0	355.0	377.0	318.0	276.0	420.0	303.0	393.0	185.0	295.0	159.0	437.0	196.0	731.0	292.0	396.0	116.0	448.0	305.0	264.0	402.0	145.0
D_0__Bacteria;D_1__Bacteroidetes;D_2__Bacteroidia;D_3__Bacteroidales;D_4__Bacteroidales BS11 gut group;__	147.0	360.0	316.0	82.0	242.0	261.0	208.0	210.0	149.0	70.0	90.0	107.0	0.0	301.0	104.0	127.0	170.0	151.0	175.0	426.0	138.0	95.0	135.0	257.0	109.0	84.0	134.0	82.0
D_0__Bacteria;D_1__Bacteroidetes;D_2__Bacteroidia;D_3__Bacteroidales;D_4__Bacteroidales RF16 group;D_5__uncultured bacterium	0.0	34.0	0.0	0.0	0.0	0.0	0.0	8.0	44.0	103.0	0.0	18.0	0.0	26.0	0.0	0.0	113.0	0.0	27.0	98.0	19.0	32.0	0.0	38.0	49.0	0.0	0.0	27.0
D_0__Bacteria;D_1__Bacteroidetes;D_2__Bacteroidia;D_3__Bacteroidales;D_4__Bacteroidales RF16 group;D_5__uncultured rumen bacterium	0.0	0.0	0.0	0.0	0.0	0.0	0.0	0.0	0.0	0.0	0.0	0.0	0.0	0.0	0.0	0.0	0.0	0.0	0.0	0.0	0.0	0.0	0.0	0.0	0.0	12.0	0.0	0.0
D_0__Bacteria;D_1__Bacteroidetes;D_2__Bacteroidia;D_3__Bacteroidales;D_4__Bacteroidales RF16 group;D_5__unidentified rumen bacterium RFN46	0.0	0.0	61.0	0.0	43.0	0.0	0.0	0.0	9.0	39.0	35.0	25.0	10.0	34.0	3.0	0.0	77.0	0.0	55.0	29.0	50.0	77.0	49.0	0.0	45.0	0.0	0.0	8.0
D_0__Bacteria;D_1__Bacteroidetes;D_2__Bacteroidia;D_3__Bacteroidales;D_4__Bacteroidales RF16 group;__	17.0	142.0	217.0	42.0	59.0	53.0	3.0	71.0	201.0	184.0	26.0	62.0	75.0	95.0	34.0	25.0	126.0	16.0	60.0	188.0	70.0	55.0	39.0	63.0	104.0	115.0	129.0	43.0
D_0__Bacteria;D_1__Bacteroidetes;D_2__Bacteroidia;D_3__Bacteroidales;D_4__Bacteroidales UCG-001;D_5__uncultured rumen bacterium	187.0	491.0	425.0	122.0	251.0	207.0	180.0	366.0	532.0	161.0	200.0	254.0	66.0	179.0	370.0	173.0	184.0	218.0	346.0	313.0	102.0	219.0	104.0	422.0	67.0	110.0	314.0	302.0
D_0__Bacteria;D_1__Bacteroidetes;D_2__Bacteroidia;D_3__Bacteroidales;D_4__Bacteroidetes BD2-2;D_5__uncultured rumen bacterium	72.0	0.0	67.0	14.0	69.0	0.0	51.0	19.0	51.0	31.0	31.0	69.0	0.0	37.0	14.0	10.0	60.0	42.0	29.0	52.0	40.0	56.0	19.0	18.0	69.0	33.0	28.0	48.0
D_0__Bacteria;D_1__Bacteroidetes;D_2__Bacteroidia;D_3__Bacteroidales;D_4__Bacteroidetes vadinHA17;__	23.0	40.0	36.0	24.0	25.0	24.0	11.0	32.0	36.0	33.0	51.0	19.0	13.0	31.0	23.0	17.0	27.0	20.0	22.0	33.0	13.0	26.0	8.0	25.0	45.0	23.0	25.0	22.0
D_0__Bacteria;D_1__Bacteroidetes;D_2__Bacteroidia;D_3__Bacteroidales;D_4__CAP-aah99b04;D_5__uncultured bacterium	0.0	0.0	0.0	0.0	0.0	0.0	0.0	0.0	0.0	0.0	12.0	0.0	5.0	0.0	0.0	0.0	0.0	0.0	0.0	0.0	0.0	0.0	35.0	35.0	14.0	17.0	19.0	0.0
D_0__Bacteria;D_1__Bacteroidetes;D_2__Bacteroidia;D_3__Bacteroidales;D_4__COB P4-1 termite group;D_5__uncultured rumen bacterium	0.0	32.0	28.0	0.0	9.0	0.0	0.0	0.0	30.0	9.0	0.0	8.0	0.0	27.0	0.0	0.0	33.0	14.0	17.0	16.0	12.0	0.0	5.0	47.0	0.0	39.0	0.0	0.0
D_0__Bacteria;D_1__Bacteroidetes;D_2__Bacteroidia;D_3__Bacteroidales;D_4__Dysgonomonadaceae;D_5__Dysgonomonas	0.0	0.0	0.0	0.0	0.0	0.0	0.0	0.0	0.0	0.0	0.0	0.0	0.0	0.0	0.0	0.0	0.0	0.0	0.0	0.0	0.0	14.0	0.0	0.0	0.0	0.0	0.0	0.0
D_0__Bacteria;D_1__Bacteroidetes;D_2__Bacteroidia;D_3__Bacteroidales;D_4__F082;D_5__Bacteroidales bacterium Bact_22	149.0	254.0	137.0	61.0	281.0	36.0	168.0	185.0	313.0	134.0	64.0	223.0	26.0	290.0	137.0	128.0	85.0	99.0	58.0	40.0	104.0	122.0	133.0	243.0	38.0	63.0	85.0	137.0
D_0__Bacteria;D_1__Bacteroidetes;D_2__Bacteroidia;D_3__Bacteroidales;D_4__F082;D_5__Bacteroidia bacterium canine oral taxon 187	7.0	11.0	0.0	0.0	0.0	0.0	3.0	5.0	0.0	2.0	0.0	2.0	0.0	0.0	0.0	0.0	8.0	2.0	2.0	2.0	0.0	0.0	0.0	0.0	0.0	0.0	4.0	3.0
D_0__Bacteria;D_1__Bacteroidetes;D_2__Bacteroidia;D_3__Bacteroidales;D_4__F082;D_5__bacterium P201	29.0	162.0	108.0	6.0	136.0	5.0	13.0	44.0	140.0	122.0	15.0	35.0	86.0	26.0	51.0	36.0	72.0	27.0	38.0	59.0	124.0	106.0	3.0	57.0	68.0	148.0	82.0	19.0
D_0__Bacteria;D_1__Bacteroidetes;D_2__Bacteroidia;D_3__Bacteroidales;D_4__F082;D_5__uncultured bacterium	401.0	353.0	373.0	51.0	230.0	363.0	313.0	165.0	450.0	312.0	112.0	369.0	221.0	429.0	221.0	295.0	232.0	400.0	302.0	374.0	283.0	320.0	122.0	451.0	88.0	145.0	361.0	285.0
D_0__Bacteria;D_1__Bacteroidetes;D_2__Bacteroidia;D_3__Bacteroidales;D_4__F082;D_5__uncultured rumen bacterium	1603.0	1535.0	2134.0	957.0	1606.0	1224.0	1162.0	1541.0	3015.0	1632.0	959.0	1879.0	1345.0	1895.0	1784.0	1350.0	1623.0	1345.0	1598.0	1472.0	1370.0	1927.0	1662.0	2214.0	1280.0	1421.0	1629.0	1741.0
D_0__Bacteria;D_1__Bacteroidetes;D_2__Bacteroidia;D_3__Bacteroidales;D_4__F082;__	688.0	1171.0	1054.0	754.0	759.0	676.0	1288.0	804.0	1651.0	1275.0	680.0	758.0	924.0	1176.0	685.0	875.0	1197.0	1060.0	1101.0	1183.0	1106.0	1018.0	815.0	901.0	941.0	1316.0	907.0	886.0
D_0__Bacteria;D_1__Bacteroidetes;D_2__Bacteroidia;D_3__Bacteroidales;D_4__M2PB4-65 termite group;D_5__metagenome	0.0	0.0	0.0	0.0	0.0	0.0	86.0	0.0	13.0	15.0	0.0	0.0	0.0	0.0	0.0	46.0	53.0	24.0	0.0	16.0	19.0	0.0	0.0	0.0	0.0	73.0	12.0	0.0
D_0__Bacteria;D_1__Bacteroidetes;D_2__Bacteroidia;D_3__Bacteroidales;D_4__M2PB4-65 termite group;D_5__uncultured Bacteroidetes bacterium	0.0	0.0	36.0	0.0	22.0	13.0	22.0	11.0	21.0	47.0	0.0	10.0	0.0	45.0	15.0	0.0	28.0	29.0	34.0	29.0	22.0	48.0	31.0	45.0	19.0	33.0	20.0	0.0
D_0__Bacteria;D_1__Bacteroidetes;D_2__Bacteroidia;D_3__Bacteroidales;D_4__M2PB4-65 termite group;__	0.0	0.0	0.0	0.0	0.0	0.0	2.0	0.0	0.0	0.0	0.0	0.0	0.0	0.0	0.0	0.0	0.0	0.0	4.0	0.0	0.0	0.0	4.0	0.0	0.0	0.0	0.0	0.0
D_0__Bacteria;D_1__Bacteroidetes;D_2__Bacteroidia;D_3__Bacteroidales;D_4__Marinifilaceae;D_5__uncultured	7.0	102.0	18.0	10.0	17.0	0.0	15.0	60.0	73.0	44.0	0.0	35.0	0.0	76.0	10.0	19.0	11.0	102.0	61.0	12.0	14.0	14.0	0.0	21.0	61.0	113.0	0.0	21.0
D_0__Bacteria;D_1__Bacteroidetes;D_2__Bacteroidia;D_3__Bacteroidales;D_4__Marinilabiliaceae;D_5__uncultured	3.0	60.0	232.0	45.0	52.0	32.0	96.0	37.0	164.0	48.0	0.0	64.0	0.0	67.0	0.0	0.0	39.0	35.0	46.0	0.0	0.0	40.0	21.0	73.0	139.0	56.0	0.0	28.0
D_0__Bacteria;D_1__Bacteroidetes;D_2__Bacteroidia;D_3__Bacteroidales;D_4__Muribaculaceae;D_5__uncultured bacterium	16.0	0.0	35.0	6.0	0.0	6.0	52.0	0.0	11.0	78.0	0.0	12.0	0.0	15.0	23.0	12.0	42.0	0.0	15.0	16.0	12.0	73.0	11.0	15.0	4.0	12.0	0.0	0.0
D_0__Bacteria;D_1__Bacteroidetes;D_2__Bacteroidia;D_3__Bacteroidales;D_4__Muribaculaceae;D_5__uncultured rumen bacterium	468.0	701.0	850.0	264.0	300.0	532.0	520.0	694.0	639.0	392.0	516.0	566.0	382.0	341.0	481.0	420.0	504.0	282.0	702.0	525.0	554.0	740.0	272.0	409.0	495.0	314.0	211.0	678.0
D_0__Bacteria;D_1__Bacteroidetes;D_2__Bacteroidia;D_3__Bacteroidales;D_4__Muribaculaceae;__	0.0	51.0	32.0	0.0	0.0	49.0	17.0	3.0	10.0	0.0	0.0	2.0	0.0	17.0	15.0	0.0	0.0	0.0	0.0	0.0	0.0	63.0	0.0	23.0	0.0	0.0	0.0	26.0
D_0__Bacteria;D_1__Bacteroidetes;D_2__Bacteroidia;D_3__Bacteroidales;D_4__Paludibacteraceae;D_5__uncultured	18.0	36.0	38.0	0.0	20.0	12.0	23.0	27.0	99.0	30.0	16.0	24.0	50.0	24.0	15.0	56.0	46.0	18.0	16.0	31.0	22.0	14.0	40.0	48.0	20.0	36.0	12.0	43.0
D_0__Bacteria;D_1__Bacteroidetes;D_2__Bacteroidia;D_3__Bacteroidales;D_4__Paludibacteraceae;__	0.0	0.0	0.0	0.0	0.0	0.0	0.0	0.0	0.0	0.0	0.0	0.0	2.0	9.0	0.0	0.0	0.0	0.0	5.0	0.0	0.0	0.0	0.0	0.0	0.0	0.0	0.0	3.0
D_0__Bacteria;D_1__Bacteroidetes;D_2__Bacteroidia;D_3__Bacteroidales;D_4__PeH15;D_5__uncultured rumen bacterium	48.0	99.0	45.0	20.0	0.0	47.0	40.0	35.0	59.0	84.0	41.0	0.0	0.0	44.0	23.0	72.0	18.0	42.0	38.0	45.0	0.0	21.0	0.0	37.0	22.0	18.0	25.0	36.0
D_0__Bacteria;D_1__Bacteroidetes;D_2__Bacteroidia;D_3__Bacteroidales;D_4__Porphyromonadaceae;D_5__Porphyromonas	0.0	0.0	0.0	0.0	0.0	0.0	0.0	0.0	0.0	0.0	17.0	0.0	0.0	0.0	0.0	0.0	0.0	0.0	0.0	0.0	0.0	0.0	0.0	0.0	0.0	0.0	0.0	0.0
D_0__Bacteria;D_1__Bacteroidetes;D_2__Bacteroidia;D_3__Bacteroidales;D_4__Prevotellaceae;D_5__Alloprevotella	8.0	18.0	12.0	0.0	8.0	6.0	0.0	0.0	2.0	9.0	73.0	16.0	4.0	0.0	0.0	12.0	7.0	0.0	5.0	0.0	11.0	13.0	4.0	0.0	0.0	0.0	29.0	0.0
D_0__Bacteria;D_1__Bacteroidetes;D_2__Bacteroidia;D_3__Bacteroidales;D_4__Prevotellaceae;D_5__Paraprevotella	0.0	28.0	45.0	0.0	8.0	0.0	0.0	0.0	47.0	13.0	19.0	0.0	10.0	15.0	10.0	11.0	44.0	0.0	47.0	0.0	0.0	53.0	2.0	39.0	21.0	85.0	0.0	18.0
D_0__Bacteria;D_1__Bacteroidetes;D_2__Bacteroidia;D_3__Bacteroidales;D_4__Prevotellaceae;D_5__Prevotella	0.0	0.0	0.0	0.0	0.0	0.0	0.0	0.0	0.0	0.0	0.0	0.0	0.0	0.0	0.0	0.0	0.0	0.0	0.0	2.0	0.0	0.0	0.0	0.0	0.0	0.0	0.0	0.0
D_0__Bacteria;D_1__Bacteroidetes;D_2__Bacteroidia;D_3__Bacteroidales;D_4__Prevotellaceae;D_5__Prevotella 1	1107.0	1820.0	1671.0	396.0	782.0	721.0	678.0	1223.0	2012.0	1371.0	647.0	1963.0	1573.0	1736.0	1523.0	896.0	941.0	1338.0	1256.0	1502.0	658.0	1138.0	472.0	859.0	927.0	1014.0	1224.0	1152.0
D_0__Bacteria;D_1__Bacteroidetes;D_2__Bacteroidia;D_3__Bacteroidales;D_4__Prevotellaceae;D_5__Prevotella 9	58.0	102.0	73.0	55.0	0.0	57.0	55.0	71.0	82.0	106.0	0.0	46.0	61.0	36.0	0.0	44.0	50.0	49.0	34.0	58.0	55.0	29.0	84.0	30.0	28.0	55.0	80.0	161.0
D_0__Bacteria;D_1__Bacteroidetes;D_2__Bacteroidia;D_3__Bacteroidales;D_4__Prevotellaceae;D_5__Prevotellaceae Ga6A1 group	0.0	3.0	0.0	0.0	8.0	0.0	0.0	0.0	0.0	0.0	0.0	0.0	4.0	8.0	0.0	0.0	0.0	0.0	0.0	0.0	0.0	0.0	0.0	0.0	0.0	0.0	0.0	0.0
D_0__Bacteria;D_1__Bacteroidetes;D_2__Bacteroidia;D_3__Bacteroidales;D_4__Prevotellaceae;D_5__Prevotellaceae NK3B31 group	272.0	293.0	412.0	98.0	148.0	221.0	50.0	294.0	420.0	268.0	278.0	434.0	152.0	198.0	246.0	198.0	160.0	61.0	287.0	339.0	183.0	141.0	83.0	172.0	283.0	140.0	202.0	260.0
D_0__Bacteria;D_1__Bacteroidetes;D_2__Bacteroidia;D_3__Bacteroidales;D_4__Prevotellaceae;D_5__Prevotellaceae UCG-001	104.0	174.0	284.0	59.0	150.0	110.0	74.0	249.0	139.0	146.0	87.0	419.0	151.0	114.0	96.0	125.0	166.0	266.0	133.0	262.0	259.0	307.0	102.0	118.0	130.0	103.0	204.0	92.0
D_0__Bacteria;D_1__Bacteroidetes;D_2__Bacteroidia;D_3__Bacteroidales;D_4__Prevotellaceae;D_5__Prevotellaceae UCG-003	420.0	737.0	690.0	91.0	392.0	385.0	402.0	457.0	964.0	785.0	268.0	532.0	384.0	758.0	366.0	305.0	410.0	404.0	397.0	543.0	216.0	631.0	315.0	615.0	208.0	384.0	490.0	285.0
D_0__Bacteria;D_1__Bacteroidetes;D_2__Bacteroidia;D_3__Bacteroidales;D_4__Prevotellaceae;D_5__Prevotellaceae UCG-004	147.0	455.0	389.0	126.0	222.0	257.0	215.0	257.0	422.0	127.0	107.0	145.0	47.0	395.0	209.0	308.0	213.0	153.0	280.0	471.0	380.0	178.0	104.0	300.0	248.0	160.0	138.0	81.0
D_0__Bacteria;D_1__Bacteroidetes;D_2__Bacteroidia;D_3__Bacteroidales;D_4__Prevotellaceae;D_5__uncultured	0.0	11.0	0.0	0.0	0.0	0.0	0.0	0.0	0.0	0.0	11.0	0.0	0.0	0.0	0.0	0.0	0.0	0.0	0.0	14.0	0.0	0.0	0.0	0.0	0.0	36.0	15.0	0.0
D_0__Bacteria;D_1__Bacteroidetes;D_2__Bacteroidia;D_3__Bacteroidales;D_4__Prevotellaceae;D_5__uncultured bacterium	11.0	0.0	24.0	0.0	22.0	9.0	4.0	16.0	10.0	10.0	0.0	14.0	3.0	0.0	8.0	17.0	9.0	4.0	20.0	19.0	14.0	68.0	9.0	11.0	8.0	10.0	0.0	4.0
D_0__Bacteria;D_1__Bacteroidetes;D_2__Bacteroidia;D_3__Bacteroidales;D_4__Prevotellaceae;__	10.0	84.0	62.0	18.0	167.0	112.0	2.0	30.0	113.0	34.0	111.0	6.0	107.0	25.0	69.0	0.0	69.0	51.0	98.0	125.0	171.0	74.0	44.0	0.0	116.0	19.0	67.0	38.0
D_0__Bacteria;D_1__Bacteroidetes;D_2__Bacteroidia;D_3__Bacteroidales;D_4__Rikenellaceae;D_5__Blvii28 wastewater-sludge group	0.0	0.0	0.0	0.0	0.0	0.0	0.0	0.0	0.0	4.0	0.0	0.0	9.0	0.0	0.0	0.0	0.0	0.0	0.0	0.0	4.0	0.0	0.0	0.0	0.0	0.0	0.0	0.0
D_0__Bacteria;D_1__Bacteroidetes;D_2__Bacteroidia;D_3__Bacteroidales;D_4__Rikenellaceae;D_5__Rikenellaceae RC9 gut group	9413.0	12474.0	14739.0	5182.0	6540.0	8400.0	8515.0	11456.0	16077.0	12173.0	8582.0	13070.0	8631.0	13093.0	9341.0	9510.0	10690.0	9947.0	11284.0	11238.0	8377.0	11502.0	4940.0	11029.0	6694.0	10530.0	9720.0	9870.0
D_0__Bacteria;D_1__Bacteroidetes;D_2__Bacteroidia;D_3__Bacteroidales;D_4__Rikenellaceae;D_5__SP3-e08	617.0	547.0	776.0	369.0	565.0	758.0	736.0	698.0	1164.0	507.0	495.0	649.0	751.0	1049.0	672.0	716.0	711.0	472.0	603.0	860.0	719.0	704.0	423.0	646.0	408.0	408.0	612.0	656.0
D_0__Bacteria;D_1__Bacteroidetes;D_2__Bacteroidia;D_3__Bacteroidales;D_4__Rikenellaceae;D_5__U29-B03	56.0	54.0	61.0	0.0	17.0	53.0	30.0	33.0	81.0	6.0	54.0	41.0	4.0	54.0	88.0	18.0	85.0	57.0	51.0	25.0	25.0	69.0	74.0	51.0	16.0	32.0	88.0	48.0
D_0__Bacteria;D_1__Bacteroidetes;D_2__Bacteroidia;D_3__Bacteroidales;D_4__Rikenellaceae;D_5__hoa5-07d05 gut group	0.0	0.0	0.0	0.0	0.0	0.0	0.0	0.0	0.0	5.0	0.0	0.0	0.0	0.0	0.0	0.0	0.0	0.0	0.0	0.0	0.0	0.0	0.0	0.0	0.0	0.0	0.0	0.0
D_0__Bacteria;D_1__Bacteroidetes;D_2__Bacteroidia;D_3__Bacteroidales;D_4__Rikenellaceae;__	0.0	0.0	0.0	0.0	0.0	0.0	0.0	0.0	0.0	0.0	0.0	0.0	0.0	2.0	0.0	0.0	0.0	0.0	0.0	2.0	0.0	0.0	17.0	0.0	0.0	0.0	0.0	0.0
D_0__Bacteria;D_1__Bacteroidetes;D_2__Bacteroidia;D_3__Bacteroidales;D_4__Tannerellaceae;D_5__Parabacteroides	0.0	0.0	0.0	0.0	0.0	0.0	0.0	0.0	0.0	0.0	4.0	0.0	0.0	0.0	0.0	0.0	0.0	0.0	0.0	0.0	0.0	6.0	0.0	0.0	0.0	0.0	0.0	0.0
D_0__Bacteria;D_1__Bacteroidetes;D_2__Bacteroidia;D_3__Bacteroidales;D_4__Tannerellaceae;D_5__Tannerella	0.0	0.0	0.0	0.0	0.0	0.0	0.0	0.0	5.0	6.0	0.0	0.0	0.0	0.0	0.0	0.0	3.0	0.0	0.0	0.0	0.0	8.0	0.0	0.0	0.0	0.0	0.0	0.0
D_0__Bacteria;D_1__Bacteroidetes;D_2__Bacteroidia;D_3__Bacteroidales;D_4__Tannerellaceae;__	0.0	0.0	0.0	0.0	0.0	0.0	0.0	0.0	0.0	0.0	0.0	0.0	0.0	5.0	0.0	0.0	0.0	0.0	0.0	0.0	0.0	0.0	0.0	0.0	0.0	0.0	0.0	11.0
D_0__Bacteria;D_1__Bacteroidetes;D_2__Bacteroidia;D_3__Bacteroidales;D_4__p-251-o5;D_5__metagenome	7.0	5.0	0.0	5.0	10.0	9.0	0.0	0.0	23.0	0.0	0.0	0.0	20.0	0.0	0.0	3.0	0.0	0.0	0.0	17.0	0.0	9.0	4.0	20.0	8.0	0.0	0.0	2.0
D_0__Bacteria;D_1__Bacteroidetes;D_2__Bacteroidia;D_3__Bacteroidales;D_4__p-251-o5;D_5__uncultured Bacteroidales bacterium	29.0	18.0	0.0	4.0	20.0	0.0	0.0	0.0	0.0	13.0	0.0	54.0	8.0	16.0	12.0	13.0	17.0	18.0	0.0	24.0	0.0	20.0	0.0	14.0	23.0	8.0	0.0	19.0
D_0__Bacteria;D_1__Bacteroidetes;D_2__Bacteroidia;D_3__Bacteroidales;D_4__p-251-o5;D_5__uncultured bacterium	9.0	123.0	105.0	2.0	82.0	12.0	17.0	49.0	50.0	294.0	66.0	27.0	66.0	21.0	0.0	0.0	63.0	40.0	34.0	61.0	187.0	61.0	19.0	55.0	48.0	100.0	199.0	16.0
D_0__Bacteria;D_1__Bacteroidetes;D_2__Bacteroidia;D_3__Bacteroidales;D_4__p-251-o5;D_5__uncultured rumen bacterium	520.0	666.0	1383.0	428.0	1161.0	360.0	415.0	1428.0	865.0	407.0	965.0	1044.0	538.0	1533.0	1237.0	611.0	635.0	568.0	618.0	2035.0	1106.0	1298.0	527.0	1185.0	706.0	911.0	1377.0	568.0
D_0__Bacteria;D_1__Bacteroidetes;D_2__Bacteroidia;D_3__Bacteroidales;D_4__p-251-o5;__	39.0	0.0	38.0	10.0	0.0	20.0	32.0	103.0	74.0	0.0	0.0	13.0	0.0	44.0	17.0	18.0	33.0	32.0	38.0	0.0	0.0	0.0	0.0	26.0	0.0	15.0	0.0	36.0
D_0__Bacteria;D_1__Bacteroidetes;D_2__Bacteroidia;D_3__Bacteroidales;D_4__uncultured;D_5__uncultured rumen bacterium	162.0	178.0	155.0	110.0	147.0	140.0	155.0	120.0	228.0	192.0	161.0	102.0	124.0	256.0	184.0	181.0	108.0	135.0	186.0	232.0	125.0	110.0	72.0	133.0	93.0	68.0	168.0	197.0
D_0__Bacteria;D_1__Bacteroidetes;D_2__Bacteroidia;D_3__Bacteroidales;D_4__uncultured;__	0.0	0.0	0.0	0.0	0.0	0.0	0.0	0.0	0.0	0.0	3.0	0.0	0.0	0.0	0.0	0.0	0.0	0.0	0.0	0.0	0.0	0.0	0.0	0.0	0.0	0.0	0.0	0.0
D_0__Bacteria;D_1__Bacteroidetes;D_2__Bacteroidia;D_3__Bacteroidales;__;__	174.0	326.0	305.0	82.0	133.0	109.0	80.0	210.0	454.0	291.0	211.0	122.0	100.0	347.0	29.0	204.0	267.0	234.0	259.0	358.0	81.0	175.0	101.0	395.0	42.0	133.0	353.0	347.0
D_0__Bacteria;D_1__Bacteroidetes;D_2__Bacteroidia;D_3__Cytophagales;D_4__Amoebophilaceae;D_5__Candidatus Amoebophilus	0.0	0.0	0.0	0.0	0.0	0.0	0.0	0.0	22.0	0.0	0.0	6.0	0.0	0.0	0.0	7.0	0.0	0.0	0.0	0.0	0.0	0.0	0.0	0.0	0.0	0.0	0.0	0.0
D_0__Bacteria;D_1__Bacteroidetes;D_2__Bacteroidia;D_3__Cytophagales;D_4__Cyclobacteriaceae;__	0.0	0.0	0.0	0.0	0.0	0.0	0.0	0.0	0.0	0.0	0.0	0.0	0.0	0.0	0.0	0.0	0.0	0.0	0.0	0.0	0.0	0.0	0.0	0.0	0.0	0.0	0.0	2.0
D_0__Bacteria;D_1__Bacteroidetes;D_2__Bacteroidia;D_3__Flavobacteriales;D_4__Weeksellaceae;D_5__Bergeyella	0.0	0.0	0.0	0.0	0.0	0.0	0.0	0.0	0.0	0.0	40.0	0.0	0.0	0.0	0.0	0.0	0.0	0.0	0.0	0.0	0.0	6.0	0.0	0.0	0.0	5.0	6.0	0.0
D_0__Bacteria;D_1__Bacteroidetes;D_2__Bacteroidia;D_3__Flavobacteriales;D_4__Weeksellaceae;D_5__Riemerella	0.0	0.0	10.0	2.0	0.0	0.0	0.0	0.0	0.0	0.0	29.0	6.0	0.0	0.0	0.0	0.0	0.0	0.0	0.0	0.0	0.0	0.0	0.0	0.0	0.0	0.0	0.0	5.0
D_0__Bacteria;D_1__Bacteroidetes;D_2__Bacteroidia;D_3__Flavobacteriales;D_4__Weeksellaceae;__	0.0	12.0	0.0	0.0	0.0	2.0	10.0	0.0	0.0	0.0	0.0	7.0	0.0	0.0	0.0	0.0	0.0	0.0	0.0	0.0	0.0	0.0	0.0	0.0	0.0	0.0	0.0	0.0
D_0__Bacteria;D_1__Bacteroidetes;D_2__Bacteroidia;__;__;__	0.0	10.0	0.0	2.0	0.0	0.0	2.0	0.0	4.0	19.0	0.0	6.0	0.0	0.0	0.0	0.0	4.0	0.0	0.0	0.0	2.0	0.0	0.0	0.0	8.0	4.0	4.0	0.0
D_0__Bacteria;D_1__Bacteroidetes;D_2__Ignavibacteria;D_3__OPB56;D_4__uncultured rumen bacterium;D_5__uncultured rumen bacterium	0.0	0.0	13.0	5.0	23.0	15.0	9.0	0.0	23.0	45.0	0.0	0.0	23.0	8.0	11.0	0.0	0.0	0.0	28.0	24.0	0.0	12.0	0.0	8.0	10.0	0.0	28.0	5.0
D_0__Bacteria;D_1__Chloroflexi;D_2__Anaerolineae;D_3__Anaerolineales;D_4__Anaerolineaceae;D_5__Flexilinea	340.0	207.0	125.0	472.0	513.0	151.0	336.0	360.0	279.0	93.0	274.0	213.0	231.0	133.0	260.0	510.0	399.0	135.0	222.0	120.0	127.0	252.0	439.0	89.0	331.0	271.0	227.0	321.0
D_0__Bacteria;D_1__Cyanobacteria;D_2__Melainabacteria;D_3__Gastranaerophilales;D_4__Candidatus Gastranaerophilales bacterium Zag_111;D_5__Candidatus Gastranaerophilales bacterium Zag_111	16.0	0.0	9.0	0.0	0.0	13.0	0.0	11.0	21.0	0.0	0.0	20.0	21.0	22.0	9.0	0.0	16.0	10.0	11.0	12.0	0.0	0.0	0.0	0.0	0.0	0.0	6.0	17.0
D_0__Bacteria;D_1__Cyanobacteria;D_2__Melainabacteria;D_3__Gastranaerophilales;D_4__Candidatus Melainabacteria bacterium GWA2_34_9;D_5__Candidatus Melainabacteria bacterium GWA2_34_9	0.0	0.0	0.0	0.0	0.0	0.0	0.0	0.0	0.0	0.0	0.0	0.0	0.0	0.0	0.0	0.0	0.0	0.0	0.0	0.0	0.0	9.0	0.0	0.0	0.0	0.0	0.0	0.0
D_0__Bacteria;D_1__Cyanobacteria;D_2__Melainabacteria;D_3__Gastranaerophilales;D_4__gut metagenome;D_5__gut metagenome	0.0	0.0	0.0	0.0	0.0	0.0	0.0	0.0	0.0	0.0	0.0	0.0	0.0	0.0	0.0	0.0	3.0	0.0	0.0	0.0	0.0	0.0	0.0	0.0	0.0	0.0	0.0	0.0
D_0__Bacteria;D_1__Cyanobacteria;D_2__Melainabacteria;D_3__Gastranaerophilales;D_4__uncultured bacterium;D_5__uncultured bacterium	0.0	0.0	0.0	0.0	0.0	0.0	0.0	6.0	0.0	0.0	0.0	5.0	0.0	12.0	0.0	0.0	0.0	0.0	0.0	0.0	0.0	0.0	0.0	0.0	0.0	0.0	0.0	0.0
D_0__Bacteria;D_1__Cyanobacteria;D_2__Melainabacteria;D_3__Gastranaerophilales;D_4__uncultured organism;D_5__uncultured organism	0.0	0.0	0.0	0.0	0.0	0.0	0.0	0.0	0.0	0.0	2.0	0.0	17.0	0.0	0.0	0.0	0.0	0.0	0.0	0.0	0.0	0.0	0.0	0.0	0.0	0.0	0.0	0.0
D_0__Bacteria;D_1__Cyanobacteria;D_2__Melainabacteria;D_3__Gastranaerophilales;D_4__uncultured rumen bacterium;D_5__uncultured rumen bacterium	0.0	0.0	0.0	0.0	0.0	7.0	22.0	7.0	25.0	21.0	19.0	20.0	57.0	0.0	22.0	5.0	0.0	27.0	10.0	16.0	23.0	19.0	0.0	13.0	0.0	0.0	4.0	17.0
D_0__Bacteria;D_1__Cyanobacteria;D_2__Melainabacteria;D_3__Gastranaerophilales;__;__	0.0	26.0	0.0	0.0	0.0	2.0	5.0	15.0	0.0	22.0	7.0	32.0	46.0	0.0	0.0	0.0	0.0	0.0	0.0	0.0	0.0	0.0	0.0	0.0	0.0	2.0	0.0	0.0
D_0__Bacteria;D_1__Cyanobacteria;D_2__Oxyphotobacteria;D_3__Chloroplast;__;__	0.0	0.0	0.0	0.0	0.0	0.0	0.0	0.0	0.0	0.0	0.0	0.0	0.0	0.0	0.0	0.0	0.0	0.0	0.0	4.0	0.0	0.0	6.0	0.0	0.0	0.0	0.0	0.0
D_0__Bacteria;D_1__Elusimicrobia;D_2__Elusimicrobia;D_3__Elusimicrobiales;D_4__Elusimicrobiaceae;D_5__Elusimicrobium	15.0	19.0	46.0	0.0	65.0	57.0	12.0	16.0	94.0	53.0	23.0	81.0	19.0	67.0	25.0	29.0	34.0	73.0	29.0	150.0	8.0	23.0	74.0	72.0	0.0	18.0	145.0	0.0
D_0__Bacteria;D_1__Elusimicrobia;D_2__Endomicrobia;D_3__Endomicrobiales;D_4__Endomicrobiaceae;D_5__Candidatus Endomicrobium	0.0	12.0	0.0	0.0	0.0	4.0	0.0	0.0	0.0	15.0	0.0	0.0	10.0	19.0	0.0	0.0	0.0	0.0	4.0	0.0	0.0	0.0	0.0	6.0	0.0	0.0	8.0	0.0
D_0__Bacteria;D_1__Epsilonbacteraeota;D_2__Campylobacteria;D_3__Campylobacterales;D_4__Campylobacteraceae;D_5__Campylobacter	0.0	19.0	40.0	0.0	5.0	0.0	13.0	0.0	17.0	9.0	0.0	0.0	5.0	13.0	11.0	6.0	0.0	14.0	6.0	18.0	0.0	0.0	6.0	13.0	0.0	0.0	0.0	0.0
D_0__Bacteria;D_1__Fibrobacteres;D_2__Fibrobacteria;D_3__Fibrobacterales;D_4__Fibrobacteraceae;D_5__Fibrobacter	141.0	83.0	119.0	0.0	110.0	22.0	87.0	97.0	129.0	22.0	88.0	351.0	126.0	136.0	28.0	0.0	81.0	59.0	101.0	98.0	13.0	14.0	48.0	38.0	152.0	31.0	130.0	206.0
D_0__Bacteria;D_1__Fibrobacteres;D_2__Fibrobacteria;D_3__Fibrobacterales;D_4__Fibrobacteraceae;D_5__uncultured	0.0	8.0	0.0	0.0	0.0	0.0	5.0	0.0	6.0	0.0	0.0	0.0	0.0	0.0	0.0	5.0	0.0	5.0	0.0	11.0	0.0	0.0	0.0	0.0	8.0	0.0	10.0	0.0
D_0__Bacteria;D_1__Firmicutes;D_2__Bacilli;D_3__Bacillales;D_4__Bacillaceae;D_5__Bacillus	0.0	0.0	10.0	15.0	13.0	0.0	20.0	33.0	26.0	0.0	15.0	19.0	0.0	19.0	22.0	18.0	13.0	0.0	0.0	15.0	17.0	24.0	0.0	15.0	16.0	25.0	0.0	28.0
D_0__Bacteria;D_1__Firmicutes;D_2__Bacilli;D_3__Bacillales;D_4__Listeriaceae;D_5__Listeria	0.0	0.0	10.0	0.0	0.0	16.0	16.0	14.0	15.0	0.0	0.0	13.0	0.0	0.0	0.0	14.0	0.0	0.0	0.0	0.0	0.0	0.0	0.0	0.0	0.0	0.0	11.0	0.0
D_0__Bacteria;D_1__Firmicutes;D_2__Bacilli;D_3__Bacillales;D_4__Staphylococcaceae;D_5__Staphylococcus	10.0	12.0	15.0	0.0	0.0	0.0	15.0	19.0	17.0	0.0	12.0	0.0	11.0	12.0	8.0	13.0	0.0	0.0	0.0	0.0	0.0	12.0	18.0	10.0	0.0	0.0	14.0	13.0
D_0__Bacteria;D_1__Firmicutes;D_2__Bacilli;D_3__Bacillales;__;__	0.0	0.0	0.0	0.0	0.0	0.0	0.0	0.0	10.0	0.0	11.0	14.0	15.0	10.0	0.0	0.0	32.0	0.0	6.0	0.0	14.0	0.0	0.0	56.0	9.0	0.0	20.0	0.0
D_0__Bacteria;D_1__Firmicutes;D_2__Bacilli;D_3__Lactobacillales;D_4__Carnobacteriaceae;__	0.0	0.0	0.0	0.0	0.0	0.0	0.0	0.0	0.0	0.0	16.0	0.0	0.0	0.0	0.0	0.0	0.0	0.0	0.0	0.0	0.0	0.0	0.0	0.0	0.0	0.0	0.0	0.0
D_0__Bacteria;D_1__Firmicutes;D_2__Bacilli;D_3__Lactobacillales;D_4__Enterococcaceae;D_5__Enterococcus	0.0	7.0	0.0	0.0	0.0	0.0	10.0	12.0	11.0	15.0	0.0	12.0	0.0	0.0	0.0	0.0	0.0	0.0	22.0	17.0	0.0	0.0	0.0	0.0	0.0	0.0	0.0	0.0
D_0__Bacteria;D_1__Firmicutes;D_2__Bacilli;D_3__Lactobacillales;D_4__Lactobacillaceae;D_5__Lactobacillus	0.0	8.0	6.0	0.0	0.0	0.0	9.0	12.0	14.0	9.0	0.0	11.0	0.0	0.0	8.0	17.0	12.0	4.0	7.0	0.0	0.0	11.0	11.0	12.0	0.0	0.0	7.0	7.0
D_0__Bacteria;D_1__Firmicutes;D_2__Bacilli;D_3__Lactobacillales;D_4__Streptococcaceae;D_5__Streptococcus	6.0	0.0	0.0	11.0	0.0	0.0	14.0	7.0	11.0	6.0	23.0	0.0	22.0	0.0	5.0	6.0	8.0	4.0	0.0	9.0	0.0	0.0	6.0	0.0	0.0	7.0	0.0	22.0
D_0__Bacteria;D_1__Firmicutes;D_2__Clostridia;D_3__Clostridiales;D_4__Christensenellaceae;D_5__Christensenellaceae R-7 group	3091.0	1157.0	1448.0	1821.0	2405.0	1536.0	3842.0	3539.0	2120.0	1576.0	1782.0	2699.0	2242.0	1486.0	1532.0	3717.0	2352.0	885.0	1685.0	1241.0	1938.0	2556.0	2231.0	1475.0	2082.0	1943.0	1767.0	3480.0
D_0__Bacteria;D_1__Firmicutes;D_2__Clostridia;D_3__Clostridiales;D_4__Christensenellaceae;D_5__uncultured	50.0	18.0	19.0	40.0	6.0	28.0	74.0	52.0	39.0	11.0	39.0	38.0	0.0	12.0	21.0	50.0	29.0	14.0	17.0	10.0	15.0	29.0	28.0	23.0	37.0	34.0	0.0	59.0
D_0__Bacteria;D_1__Firmicutes;D_2__Clostridia;D_3__Clostridiales;D_4__Christensenellaceae;__	38.0	0.0	58.0	81.0	37.0	6.0	145.0	69.0	184.0	0.0	148.0	47.0	33.0	81.0	71.0	19.0	59.0	72.0	0.0	90.0	87.0	75.0	101.0	83.0	101.0	94.0	136.0	209.0
D_0__Bacteria;D_1__Firmicutes;D_2__Clostridia;D_3__Clostridiales;D_4__Clostridiaceae 1;D_5__uncultured	8.0	3.0	6.0	0.0	0.0	0.0	0.0	0.0	2.0	0.0	3.0	0.0	0.0	9.0	0.0	0.0	0.0	4.0	0.0	0.0	4.0	0.0	0.0	0.0	5.0	0.0	0.0	0.0
D_0__Bacteria;D_1__Firmicutes;D_2__Clostridia;D_3__Clostridiales;D_4__Clostridiaceae 1;__	0.0	0.0	0.0	0.0	0.0	0.0	0.0	0.0	0.0	0.0	0.0	0.0	0.0	0.0	0.0	0.0	0.0	0.0	0.0	2.0	0.0	0.0	0.0	0.0	0.0	0.0	0.0	0.0
D_0__Bacteria;D_1__Firmicutes;D_2__Clostridia;D_3__Clostridiales;D_4__Clostridiaceae 2;__	0.0	0.0	0.0	0.0	0.0	0.0	0.0	0.0	0.0	0.0	0.0	0.0	0.0	0.0	0.0	0.0	0.0	0.0	0.0	0.0	0.0	0.0	0.0	0.0	0.0	10.0	0.0	0.0
D_0__Bacteria;D_1__Firmicutes;D_2__Clostridia;D_3__Clostridiales;D_4__Clostridiales vadinBB60 group;D_5__Clostridiales bacterium canine oral taxon 162	0.0	0.0	9.0	0.0	0.0	0.0	0.0	7.0	0.0	0.0	0.0	0.0	4.0	0.0	0.0	0.0	0.0	0.0	0.0	0.0	0.0	0.0	0.0	0.0	0.0	0.0	0.0	0.0
D_0__Bacteria;D_1__Firmicutes;D_2__Clostridia;D_3__Clostridiales;D_4__Clostridiales vadinBB60 group;D_5__metagenome	0.0	0.0	7.0	0.0	0.0	0.0	0.0	0.0	0.0	13.0	0.0	0.0	0.0	0.0	0.0	0.0	0.0	0.0	0.0	0.0	0.0	0.0	0.0	0.0	0.0	0.0	0.0	0.0
D_0__Bacteria;D_1__Firmicutes;D_2__Clostridia;D_3__Clostridiales;D_4__Clostridiales vadinBB60 group;D_5__uncultured Firmicutes bacterium	0.0	0.0	0.0	0.0	0.0	0.0	0.0	0.0	0.0	0.0	0.0	0.0	0.0	0.0	0.0	0.0	0.0	22.0	0.0	0.0	0.0	0.0	0.0	0.0	0.0	0.0	0.0	0.0
D_0__Bacteria;D_1__Firmicutes;D_2__Clostridia;D_3__Clostridiales;D_4__Clostridiales vadinBB60 group;D_5__uncultured bacterium	0.0	40.0	16.0	12.0	8.0	28.0	0.0	14.0	56.0	36.0	14.0	28.0	22.0	10.0	4.0	0.0	26.0	25.0	7.0	12.0	31.0	10.0	26.0	14.0	13.0	9.0	14.0	0.0
D_0__Bacteria;D_1__Firmicutes;D_2__Clostridia;D_3__Clostridiales;D_4__Clostridiales vadinBB60 group;D_5__uncultured rumen bacterium	3.0	0.0	19.0	5.0	0.0	10.0	3.0	0.0	0.0	0.0	0.0	0.0	0.0	3.0	0.0	0.0	0.0	2.0	3.0	19.0	0.0	0.0	5.0	6.0	0.0	0.0	0.0	0.0
D_0__Bacteria;D_1__Firmicutes;D_2__Clostridia;D_3__Clostridiales;D_4__Clostridiales vadinBB60 group;D_5__uncultured rumen bacterium 4C28d-15	0.0	9.0	11.0	0.0	6.0	0.0	6.0	0.0	0.0	7.0	0.0	0.0	0.0	0.0	0.0	0.0	0.0	7.0	0.0	0.0	7.0	0.0	0.0	0.0	0.0	0.0	7.0	0.0
D_0__Bacteria;D_1__Firmicutes;D_2__Clostridia;D_3__Clostridiales;D_4__Clostridiales vadinBB60 group;__	12.0	52.0	35.0	0.0	7.0	0.0	0.0	0.0	16.0	3.0	0.0	43.0	0.0	0.0	0.0	0.0	5.0	0.0	0.0	51.0	0.0	0.0	12.0	5.0	23.0	12.0	20.0	0.0
D_0__Bacteria;D_1__Firmicutes;D_2__Clostridia;D_3__Clostridiales;D_4__Defluviitaleaceae;D_5__Defluviitaleaceae UCG-011	68.0	45.0	60.0	68.0	117.0	27.0	80.0	102.0	59.0	52.0	67.0	64.0	57.0	45.0	74.0	96.0	48.0	37.0	56.0	52.0	99.0	0.0	139.0	77.0	69.0	45.0	112.0	102.0
D_0__Bacteria;D_1__Firmicutes;D_2__Clostridia;D_3__Clostridiales;D_4__Eubacteriaceae;D_5__Anaerofustis	0.0	0.0	0.0	6.0	7.0	14.0	25.0	6.0	0.0	0.0	29.0	0.0	3.0	3.0	6.0	13.0	0.0	4.0	15.0	0.0	0.0	0.0	11.0	0.0	2.0	0.0	9.0	0.0
D_0__Bacteria;D_1__Firmicutes;D_2__Clostridia;D_3__Clostridiales;D_4__Family XI;D_5__Parvimonas	0.0	0.0	0.0	0.0	0.0	0.0	0.0	0.0	0.0	0.0	0.0	0.0	0.0	0.0	0.0	0.0	0.0	0.0	0.0	0.0	0.0	0.0	0.0	0.0	2.0	0.0	0.0	0.0
D_0__Bacteria;D_1__Firmicutes;D_2__Clostridia;D_3__Clostridiales;D_4__Family XIII;D_5__Anaerovorax	531.0	355.0	335.0	320.0	289.0	347.0	323.0	535.0	653.0	319.0	439.0	454.0	247.0	357.0	307.0	420.0	450.0	248.0	441.0	440.0	303.0	499.0	111.0	475.0	400.0	387.0	304.0	511.0
D_0__Bacteria;D_1__Firmicutes;D_2__Clostridia;D_3__Clostridiales;D_4__Family XIII;D_5__Family XIII AD3011 group	185.0	96.0	147.0	151.0	127.0	106.0	278.0	267.0	142.0	117.0	196.0	120.0	52.0	115.0	114.0	361.0	140.0	21.0	84.0	93.0	160.0	188.0	251.0	121.0	130.0	119.0	110.0	180.0
D_0__Bacteria;D_1__Firmicutes;D_2__Clostridia;D_3__Clostridiales;D_4__Family XIII;D_5__Family XIII UCG-001	138.0	57.0	39.0	78.0	126.0	24.0	178.0	173.0	66.0	48.0	103.0	122.0	63.0	85.0	37.0	189.0	78.0	0.0	52.0	74.0	17.0	75.0	114.0	59.0	116.0	68.0	44.0	147.0
D_0__Bacteria;D_1__Firmicutes;D_2__Clostridia;D_3__Clostridiales;D_4__Family XIII;D_5__Mogibacterium	122.0	35.0	45.0	71.0	104.0	80.0	94.0	136.0	112.0	77.0	159.0	79.0	68.0	61.0	78.0	82.0	72.0	44.0	52.0	47.0	124.0	93.0	215.0	66.0	81.0	54.0	77.0	199.0
D_0__Bacteria;D_1__Firmicutes;D_2__Clostridia;D_3__Clostridiales;D_4__Family XIII;D_5__[Eubacterium] brachy group	0.0	0.0	0.0	0.0	0.0	0.0	0.0	0.0	5.0	0.0	0.0	0.0	0.0	0.0	0.0	0.0	6.0	0.0	0.0	0.0	0.0	0.0	0.0	0.0	0.0	0.0	0.0	0.0
D_0__Bacteria;D_1__Firmicutes;D_2__Clostridia;D_3__Clostridiales;D_4__Family XIII;D_5__[Eubacterium] nodatum group	21.0	0.0	0.0	0.0	15.0	18.0	16.0	44.0	0.0	0.0	20.0	14.0	20.0	23.0	0.0	83.0	0.0	12.0	10.0	0.0	24.0	21.0	36.0	10.0	0.0	41.0	0.0	34.0
D_0__Bacteria;D_1__Firmicutes;D_2__Clostridia;D_3__Clostridiales;D_4__Family XIII;D_5__[Eubacterium] saphenum group	20.0	0.0	0.0	0.0	10.0	8.0	36.0	0.0	13.0	0.0	0.0	0.0	0.0	0.0	0.0	12.0	12.0	0.0	11.0	0.0	0.0	0.0	0.0	0.0	11.0	11.0	0.0	11.0
D_0__Bacteria;D_1__Firmicutes;D_2__Clostridia;D_3__Clostridiales;D_4__Family XIII;D_5__uncultured	0.0	6.0	0.0	8.0	62.0	0.0	0.0	0.0	10.0	0.0	7.0	17.0	0.0	11.0	21.0	0.0	0.0	0.0	0.0	16.0	0.0	44.0	33.0	0.0	37.0	27.0	0.0	49.0
D_0__Bacteria;D_1__Firmicutes;D_2__Clostridia;D_3__Clostridiales;D_4__Family XIII;__	7.0	0.0	2.0	0.0	22.0	0.0	3.0	0.0	0.0	0.0	3.0	0.0	0.0	0.0	0.0	0.0	31.0	8.0	0.0	0.0	5.0	9.0	0.0	23.0	0.0	0.0	33.0	0.0
D_0__Bacteria;D_1__Firmicutes;D_2__Clostridia;D_3__Clostridiales;D_4__Lachnospiraceae;D_5__Acetatifactor	0.0	0.0	0.0	0.0	0.0	6.0	0.0	0.0	0.0	0.0	0.0	0.0	0.0	0.0	0.0	0.0	0.0	0.0	0.0	0.0	0.0	0.0	0.0	0.0	0.0	0.0	0.0	0.0
D_0__Bacteria;D_1__Firmicutes;D_2__Clostridia;D_3__Clostridiales;D_4__Lachnospiraceae;D_5__Acetitomaculum	129.0	46.0	61.0	156.0	114.0	80.0	179.0	250.0	97.0	66.0	223.0	190.0	141.0	31.0	87.0	300.0	31.0	0.0	26.0	36.0	43.0	43.0	224.0	17.0	132.0	84.0	49.0	132.0
D_0__Bacteria;D_1__Firmicutes;D_2__Clostridia;D_3__Clostridiales;D_4__Lachnospiraceae;D_5__Agathobacter	0.0	0.0	0.0	0.0	0.0	0.0	0.0	0.0	0.0	0.0	0.0	0.0	0.0	0.0	0.0	0.0	0.0	12.0	0.0	0.0	0.0	0.0	0.0	0.0	0.0	0.0	0.0	0.0
D_0__Bacteria;D_1__Firmicutes;D_2__Clostridia;D_3__Clostridiales;D_4__Lachnospiraceae;D_5__Blautia	86.0	61.0	69.0	109.0	143.0	0.0	115.0	114.0	53.0	2.0	129.0	43.0	22.0	0.0	112.0	192.0	88.0	0.0	19.0	19.0	18.0	120.0	72.0	0.0	53.0	51.0	30.0	153.0
D_0__Bacteria;D_1__Firmicutes;D_2__Clostridia;D_3__Clostridiales;D_4__Lachnospiraceae;D_5__Butyrivibrio 2	341.0	213.0	173.0	218.0	411.0	195.0	289.0	372.0	310.0	208.0	88.0	347.0	511.0	258.0	294.0	334.0	266.0	191.0	257.0	230.0	133.0	187.0	319.0	187.0	233.0	321.0	258.0	303.0
D_0__Bacteria;D_1__Firmicutes;D_2__Clostridia;D_3__Clostridiales;D_4__Lachnospiraceae;D_5__Coprococcus 1	60.0	16.0	0.0	47.0	55.0	23.0	30.0	63.0	16.0	0.0	55.0	46.0	0.0	19.0	27.0	78.0	23.0	7.0	9.0	12.0	15.0	30.0	42.0	0.0	31.0	56.0	6.0	78.0
D_0__Bacteria;D_1__Firmicutes;D_2__Clostridia;D_3__Clostridiales;D_4__Lachnospiraceae;D_5__Coprococcus 2	10.0	0.0	0.0	0.0	0.0	12.0	0.0	0.0	0.0	0.0	0.0	0.0	0.0	0.0	0.0	0.0	0.0	0.0	0.0	0.0	0.0	0.0	0.0	0.0	0.0	0.0	0.0	0.0
D_0__Bacteria;D_1__Firmicutes;D_2__Clostridia;D_3__Clostridiales;D_4__Lachnospiraceae;D_5__Eubacterium uniforme	0.0	15.0	24.0	0.0	0.0	0.0	0.0	0.0	0.0	11.0	0.0	0.0	0.0	24.0	13.0	0.0	0.0	0.0	10.0	0.0	16.0	0.0	18.0	0.0	0.0	0.0	14.0	27.0
D_0__Bacteria;D_1__Firmicutes;D_2__Clostridia;D_3__Clostridiales;D_4__Lachnospiraceae;D_5__GCA-900066575	0.0	0.0	0.0	0.0	0.0	0.0	0.0	0.0	0.0	0.0	0.0	0.0	0.0	0.0	0.0	0.0	7.0	0.0	0.0	0.0	0.0	0.0	0.0	0.0	0.0	0.0	0.0	0.0
D_0__Bacteria;D_1__Firmicutes;D_2__Clostridia;D_3__Clostridiales;D_4__Lachnospiraceae;D_5__Howardella	20.0	11.0	0.0	0.0	17.0	6.0	20.0	29.0	12.0	18.0	11.0	23.0	30.0	0.0	13.0	30.0	18.0	11.0	0.0	15.0	16.0	44.0	0.0	10.0	13.0	15.0	12.0	25.0
D_0__Bacteria;D_1__Firmicutes;D_2__Clostridia;D_3__Clostridiales;D_4__Lachnospiraceae;D_5__Lachnobacterium	0.0	0.0	0.0	0.0	0.0	0.0	13.0	0.0	0.0	0.0	0.0	13.0	0.0	11.0	0.0	0.0	0.0	0.0	0.0	0.0	0.0	0.0	0.0	0.0	0.0	0.0	0.0	0.0
D_0__Bacteria;D_1__Firmicutes;D_2__Clostridia;D_3__Clostridiales;D_4__Lachnospiraceae;D_5__Lachnoclostridium 1	0.0	0.0	0.0	0.0	7.0	0.0	0.0	0.0	0.0	0.0	0.0	0.0	0.0	0.0	0.0	0.0	0.0	0.0	0.0	0.0	0.0	0.0	0.0	0.0	0.0	0.0	0.0	0.0
D_0__Bacteria;D_1__Firmicutes;D_2__Clostridia;D_3__Clostridiales;D_4__Lachnospiraceae;D_5__Lachnoclostridium 10	354.0	407.0	486.0	113.0	229.0	382.0	232.0	465.0	279.0	232.0	202.0	303.0	216.0	284.0	443.0	265.0	273.0	201.0	538.0	327.0	156.0	393.0	114.0	439.0	234.0	325.0	311.0	326.0
D_0__Bacteria;D_1__Firmicutes;D_2__Clostridia;D_3__Clostridiales;D_4__Lachnospiraceae;D_5__Lachnospira	0.0	0.0	0.0	0.0	46.0	0.0	9.0	0.0	10.0	12.0	0.0	5.0	0.0	0.0	0.0	0.0	22.0	0.0	8.0	0.0	31.0	13.0	27.0	0.0	15.0	28.0	18.0	0.0
D_0__Bacteria;D_1__Firmicutes;D_2__Clostridia;D_3__Clostridiales;D_4__Lachnospiraceae;D_5__Lachnospiraceae AC2044 group	202.0	186.0	87.0	55.0	204.0	121.0	115.0	318.0	132.0	127.0	93.0	156.0	123.0	88.0	193.0	122.0	143.0	92.0	200.0	142.0	75.0	151.0	88.0	274.0	146.0	115.0	148.0	222.0
D_0__Bacteria;D_1__Firmicutes;D_2__Clostridia;D_3__Clostridiales;D_4__Lachnospiraceae;D_5__Lachnospiraceae FCS020 group	146.0	100.0	77.0	43.0	95.0	32.0	113.0	155.0	72.0	60.0	67.0	122.0	54.0	77.0	84.0	63.0	69.0	119.0	96.0	100.0	47.0	150.0	46.0	67.0	117.0	31.0	71.0	87.0
D_0__Bacteria;D_1__Firmicutes;D_2__Clostridia;D_3__Clostridiales;D_4__Lachnospiraceae;D_5__Lachnospiraceae FE2018 group	0.0	0.0	0.0	0.0	0.0	0.0	0.0	15.0	22.0	0.0	17.0	0.0	16.0	8.0	12.0	30.0	34.0	0.0	19.0	0.0	44.0	20.0	75.0	0.0	23.0	39.0	25.0	25.0
D_0__Bacteria;D_1__Firmicutes;D_2__Clostridia;D_3__Clostridiales;D_4__Lachnospiraceae;D_5__Lachnospiraceae NC2004 group	0.0	0.0	0.0	0.0	0.0	0.0	0.0	0.0	0.0	0.0	0.0	0.0	0.0	0.0	0.0	0.0	0.0	0.0	0.0	0.0	0.0	0.0	0.0	0.0	0.0	3.0	0.0	0.0
D_0__Bacteria;D_1__Firmicutes;D_2__Clostridia;D_3__Clostridiales;D_4__Lachnospiraceae;D_5__Lachnospiraceae ND3007 group	85.0	45.0	42.0	16.0	21.0	5.0	78.0	56.0	58.0	6.0	27.0	66.0	150.0	40.0	64.0	45.0	58.0	0.0	84.0	35.0	31.0	46.0	9.0	59.0	24.0	0.0	46.0	13.0
D_0__Bacteria;D_1__Firmicutes;D_2__Clostridia;D_3__Clostridiales;D_4__Lachnospiraceae;D_5__Lachnospiraceae NK3A20 group	95.0	67.0	85.0	73.0	198.0	17.0	188.0	270.0	52.0	22.0	189.0	150.0	115.0	96.0	114.0	205.0	161.0	88.0	70.0	57.0	100.0	76.0	338.0	36.0	190.0	116.0	134.0	256.0
D_0__Bacteria;D_1__Firmicutes;D_2__Clostridia;D_3__Clostridiales;D_4__Lachnospiraceae;D_5__Lachnospiraceae NK4A136 group	57.0	92.0	109.0	18.0	25.0	43.0	91.0	70.0	52.0	0.0	90.0	84.0	75.0	65.0	90.0	94.0	51.0	75.0	51.0	104.0	72.0	87.0	70.0	55.0	56.0	66.0	58.0	108.0
D_0__Bacteria;D_1__Firmicutes;D_2__Clostridia;D_3__Clostridiales;D_4__Lachnospiraceae;D_5__Lachnospiraceae NK4B4 group	16.0	0.0	0.0	0.0	0.0	0.0	30.0	11.0	10.0	0.0	0.0	0.0	0.0	0.0	0.0	0.0	10.0	0.0	0.0	0.0	0.0	0.0	0.0	0.0	0.0	0.0	0.0	0.0
D_0__Bacteria;D_1__Firmicutes;D_2__Clostridia;D_3__Clostridiales;D_4__Lachnospiraceae;D_5__Lachnospiraceae UCG-002	81.0	43.0	0.0	14.0	0.0	0.0	0.0	32.0	0.0	0.0	70.0	61.0	0.0	0.0	50.0	82.0	58.0	13.0	39.0	0.0	0.0	13.0	40.0	0.0	41.0	0.0	0.0	0.0
D_0__Bacteria;D_1__Firmicutes;D_2__Clostridia;D_3__Clostridiales;D_4__Lachnospiraceae;D_5__Lachnospiraceae UCG-004	0.0	0.0	0.0	0.0	0.0	0.0	0.0	0.0	0.0	0.0	0.0	13.0	0.0	0.0	0.0	0.0	2.0	0.0	0.0	0.0	0.0	0.0	0.0	0.0	0.0	0.0	0.0	0.0
D_0__Bacteria;D_1__Firmicutes;D_2__Clostridia;D_3__Clostridiales;D_4__Lachnospiraceae;D_5__Lachnospiraceae UCG-006	175.0	156.0	248.0	123.0	236.0	154.0	174.0	252.0	272.0	88.0	124.0	165.0	114.0	224.0	94.0	216.0	113.0	105.0	204.0	167.0	157.0	208.0	41.0	256.0	207.0	55.0	142.0	248.0
D_0__Bacteria;D_1__Firmicutes;D_2__Clostridia;D_3__Clostridiales;D_4__Lachnospiraceae;D_5__Lachnospiraceae UCG-008	307.0	98.0	292.0	128.0	160.0	172.0	135.0	386.0	95.0	158.0	144.0	223.0	92.0	245.0	184.0	257.0	123.0	149.0	202.0	308.0	156.0	310.0	233.0	246.0	146.0	208.0	143.0	227.0
D_0__Bacteria;D_1__Firmicutes;D_2__Clostridia;D_3__Clostridiales;D_4__Lachnospiraceae;D_5__Lachnospiraceae UCG-009	0.0	16.0	0.0	35.0	46.0	0.0	0.0	0.0	0.0	41.0	0.0	0.0	41.0	0.0	27.0	0.0	0.0	0.0	30.0	0.0	0.0	42.0	19.0	34.0	0.0	0.0	14.0	29.0
D_0__Bacteria;D_1__Firmicutes;D_2__Clostridia;D_3__Clostridiales;D_4__Lachnospiraceae;D_5__Lachnospiraceae UCG-010	33.0	9.0	10.0	20.0	38.0	9.0	29.0	21.0	17.0	0.0	18.0	14.0	18.0	12.0	8.0	36.0	15.0	0.0	0.0	14.0	19.0	14.0	58.0	19.0	24.0	22.0	28.0	22.0
D_0__Bacteria;D_1__Firmicutes;D_2__Clostridia;D_3__Clostridiales;D_4__Lachnospiraceae;D_5__Lachnospiraceae XPB1014 group	32.0	37.0	0.0	32.0	116.0	26.0	132.0	72.0	54.0	0.0	52.0	47.0	203.0	40.0	32.0	76.0	72.0	35.0	26.0	35.0	95.0	42.0	113.0	71.0	63.0	44.0	55.0	41.0
D_0__Bacteria;D_1__Firmicutes;D_2__Clostridia;D_3__Clostridiales;D_4__Lachnospiraceae;D_5__Marvinbryantia	17.0	0.0	0.0	0.0	0.0	0.0	23.0	61.0	0.0	0.0	0.0	0.0	0.0	0.0	0.0	0.0	0.0	0.0	0.0	0.0	0.0	0.0	27.0	0.0	0.0	0.0	0.0	0.0
D_0__Bacteria;D_1__Firmicutes;D_2__Clostridia;D_3__Clostridiales;D_4__Lachnospiraceae;D_5__Moryella	0.0	0.0	0.0	14.0	21.0	0.0	0.0	0.0	0.0	0.0	24.0	11.0	23.0	0.0	14.0	0.0	21.0	11.0	10.0	0.0	0.0	0.0	60.0	0.0	0.0	16.0	8.0	0.0
D_0__Bacteria;D_1__Firmicutes;D_2__Clostridia;D_3__Clostridiales;D_4__Lachnospiraceae;D_5__Oribacterium	19.0	30.0	20.0	16.0	39.0	38.0	51.0	0.0	30.0	27.0	42.0	30.0	69.0	21.0	25.0	25.0	48.0	11.0	35.0	25.0	32.0	10.0	64.0	15.0	13.0	20.0	12.0	72.0
D_0__Bacteria;D_1__Firmicutes;D_2__Clostridia;D_3__Clostridiales;D_4__Lachnospiraceae;D_5__Pseudobutyrivibrio	84.0	105.0	88.0	110.0	127.0	42.0	119.0	106.0	62.0	0.0	83.0	115.0	158.0	101.0	71.0	74.0	151.0	83.0	64.0	85.0	64.0	135.0	140.0	82.0	154.0	96.0	122.0	71.0
D_0__Bacteria;D_1__Firmicutes;D_2__Clostridia;D_3__Clostridiales;D_4__Lachnospiraceae;D_5__Roseburia	36.0	0.0	0.0	0.0	33.0	0.0	0.0	21.0	12.0	13.0	21.0	17.0	18.0	0.0	18.0	37.0	15.0	5.0	16.0	0.0	0.0	0.0	38.0	0.0	17.0	0.0	0.0	18.0
D_0__Bacteria;D_1__Firmicutes;D_2__Clostridia;D_3__Clostridiales;D_4__Lachnospiraceae;D_5__Shuttleworthia	46.0	43.0	92.0	0.0	102.0	48.0	38.0	43.0	62.0	54.0	9.0	52.0	84.0	68.0	0.0	0.0	11.0	59.0	82.0	41.0	53.0	63.0	51.0	121.0	81.0	55.0	120.0	0.0
D_0__Bacteria;D_1__Firmicutes;D_2__Clostridia;D_3__Clostridiales;D_4__Lachnospiraceae;D_5__Stomatobaculum	0.0	0.0	0.0	0.0	0.0	0.0	0.0	0.0	0.0	0.0	0.0	0.0	0.0	0.0	0.0	0.0	2.0	0.0	0.0	0.0	0.0	0.0	0.0	0.0	0.0	0.0	0.0	0.0
D_0__Bacteria;D_1__Firmicutes;D_2__Clostridia;D_3__Clostridiales;D_4__Lachnospiraceae;D_5__Syntrophococcus	30.0	0.0	17.0	12.0	0.0	20.0	20.0	82.0	14.0	0.0	18.0	0.0	0.0	20.0	44.0	52.0	14.0	0.0	18.0	15.0	13.0	22.0	47.0	0.0	0.0	0.0	0.0	46.0
D_0__Bacteria;D_1__Firmicutes;D_2__Clostridia;D_3__Clostridiales;D_4__Lachnospiraceae;D_5__Tyzzerella 3	0.0	0.0	0.0	0.0	11.0	0.0	0.0	0.0	4.0	2.0	0.0	0.0	7.0	0.0	0.0	2.0	0.0	0.0	0.0	0.0	0.0	7.0	0.0	0.0	0.0	0.0	11.0	4.0
D_0__Bacteria;D_1__Firmicutes;D_2__Clostridia;D_3__Clostridiales;D_4__Lachnospiraceae;D_5__XBB1006	0.0	0.0	0.0	0.0	0.0	0.0	0.0	0.0	0.0	0.0	0.0	0.0	0.0	2.0	0.0	0.0	0.0	0.0	0.0	0.0	0.0	0.0	0.0	0.0	0.0	0.0	0.0	0.0
D_0__Bacteria;D_1__Firmicutes;D_2__Clostridia;D_3__Clostridiales;D_4__Lachnospiraceae;D_5__[Bacteroides] pectinophilus group	0.0	13.0	0.0	0.0	0.0	0.0	0.0	10.0	7.0	4.0	4.0	0.0	0.0	7.0	13.0	0.0	0.0	5.0	0.0	0.0	0.0	6.0	0.0	7.0	11.0	5.0	0.0	0.0
D_0__Bacteria;D_1__Firmicutes;D_2__Clostridia;D_3__Clostridiales;D_4__Lachnospiraceae;D_5__[Eubacterium] hallii group	219.0	139.0	72.0	159.0	148.0	120.0	270.0	271.0	198.0	65.0	174.0	173.0	198.0	147.0	116.0	309.0	167.0	107.0	123.0	139.0	168.0	201.0	166.0	136.0	168.0	211.0	112.0	281.0
D_0__Bacteria;D_1__Firmicutes;D_2__Clostridia;D_3__Clostridiales;D_4__Lachnospiraceae;D_5__[Eubacterium] oxidoreducens group	5.0	0.0	0.0	0.0	0.0	0.0	0.0	0.0	0.0	0.0	0.0	0.0	0.0	0.0	0.0	0.0	0.0	0.0	0.0	0.0	0.0	0.0	0.0	0.0	0.0	0.0	0.0	0.0
D_0__Bacteria;D_1__Firmicutes;D_2__Clostridia;D_3__Clostridiales;D_4__Lachnospiraceae;D_5__[Eubacterium] ruminantium group	112.0	0.0	39.0	25.0	85.0	0.0	75.0	68.0	0.0	27.0	25.0	97.0	103.0	54.0	38.0	111.0	34.0	25.0	75.0	37.0	40.0	65.0	20.0	21.0	98.0	62.0	69.0	72.0
D_0__Bacteria;D_1__Firmicutes;D_2__Clostridia;D_3__Clostridiales;D_4__Lachnospiraceae;D_5__[Eubacterium] ventriosum group	0.0	0.0	0.0	0.0	8.0	0.0	0.0	11.0	0.0	0.0	0.0	0.0	15.0	0.0	0.0	0.0	0.0	0.0	0.0	0.0	0.0	0.0	0.0	0.0	0.0	0.0	0.0	6.0
D_0__Bacteria;D_1__Firmicutes;D_2__Clostridia;D_3__Clostridiales;D_4__Lachnospiraceae;D_5__[Eubacterium] xylanophilum group	0.0	0.0	30.0	0.0	19.0	15.0	0.0	0.0	17.0	0.0	13.0	0.0	30.0	0.0	0.0	0.0	0.0	0.0	0.0	10.0	14.0	0.0	0.0	15.0	19.0	0.0	0.0	0.0
D_0__Bacteria;D_1__Firmicutes;D_2__Clostridia;D_3__Clostridiales;D_4__Lachnospiraceae;D_5__[Ruminococcus] gauvreauii group	57.0	62.0	55.0	52.0	64.0	2.0	58.0	106.0	113.0	30.0	77.0	113.0	176.0	26.0	22.0	110.0	60.0	0.0	67.0	0.0	36.0	61.0	64.0	21.0	50.0	39.0	34.0	56.0
D_0__Bacteria;D_1__Firmicutes;D_2__Clostridia;D_3__Clostridiales;D_4__Lachnospiraceae;D_5__probable genus 10	0.0	35.0	25.0	0.0	35.0	0.0	31.0	26.0	20.0	0.0	0.0	27.0	44.0	18.0	31.0	33.0	33.0	26.0	20.0	29.0	0.0	41.0	0.0	47.0	17.0	0.0	0.0	27.0
D_0__Bacteria;D_1__Firmicutes;D_2__Clostridia;D_3__Clostridiales;D_4__Lachnospiraceae;D_5__uncultured	348.0	424.0	576.0	87.0	357.0	212.0	294.0	501.0	541.0	183.0	252.0	463.0	350.0	360.0	406.0	275.0	310.0	277.0	494.0	479.0	181.0	179.0	172.0	370.0	305.0	183.0	438.0	433.0
D_0__Bacteria;D_1__Firmicutes;D_2__Clostridia;D_3__Clostridiales;D_4__Lachnospiraceae;__	481.0	283.0	301.0	308.0	451.0	253.0	642.0	599.0	386.0	350.0	261.0	508.0	518.0	254.0	250.0	862.0	399.0	158.0	430.0	387.0	190.0	615.0	499.0	304.0	416.0	454.0	390.0	646.0
D_0__Bacteria;D_1__Firmicutes;D_2__Clostridia;D_3__Clostridiales;D_4__Peptococcaceae;D_5__uncultured	62.0	36.0	35.0	45.0	38.0	11.0	77.0	70.0	34.0	29.0	55.0	40.0	61.0	26.0	25.0	101.0	0.0	32.0	47.0	20.0	47.0	0.0	65.0	0.0	43.0	0.0	23.0	52.0
D_0__Bacteria;D_1__Firmicutes;D_2__Clostridia;D_3__Clostridiales;D_4__Peptostreptococcaceae;__	0.0	0.0	0.0	0.0	2.0	0.0	0.0	0.0	0.0	0.0	0.0	0.0	0.0	0.0	0.0	0.0	0.0	0.0	0.0	0.0	0.0	0.0	0.0	0.0	0.0	0.0	0.0	0.0
D_0__Bacteria;D_1__Firmicutes;D_2__Clostridia;D_3__Clostridiales;D_4__Ruminococcaceae;D_5__CAG-352	0.0	0.0	0.0	0.0	0.0	0.0	0.0	0.0	0.0	0.0	2.0	0.0	0.0	0.0	0.0	0.0	0.0	0.0	0.0	0.0	0.0	0.0	0.0	0.0	0.0	0.0	0.0	0.0
D_0__Bacteria;D_1__Firmicutes;D_2__Clostridia;D_3__Clostridiales;D_4__Ruminococcaceae;D_5__Candidatus Soleaferrea	0.0	0.0	0.0	7.0	16.0	0.0	0.0	11.0	0.0	11.0	0.0	3.0	0.0	0.0	6.0	0.0	0.0	0.0	0.0	0.0	0.0	0.0	4.0	0.0	4.0	4.0	0.0	5.0
D_0__Bacteria;D_1__Firmicutes;D_2__Clostridia;D_3__Clostridiales;D_4__Ruminococcaceae;D_5__Caproiciproducens	0.0	0.0	0.0	0.0	0.0	0.0	0.0	0.0	0.0	0.0	0.0	0.0	0.0	0.0	0.0	0.0	0.0	0.0	0.0	0.0	0.0	0.0	0.0	0.0	0.0	0.0	2.0	0.0
D_0__Bacteria;D_1__Firmicutes;D_2__Clostridia;D_3__Clostridiales;D_4__Ruminococcaceae;D_5__Ethanoligenens	4.0	11.0	0.0	0.0	6.0	11.0	0.0	0.0	14.0	9.0	13.0	20.0	22.0	6.0	7.0	10.0	0.0	8.0	0.0	12.0	12.0	13.0	0.0	15.0	8.0	0.0	9.0	0.0
D_0__Bacteria;D_1__Firmicutes;D_2__Clostridia;D_3__Clostridiales;D_4__Ruminococcaceae;D_5__GCA-900066225	9.0	0.0	5.0	3.0	0.0	0.0	4.0	0.0	0.0	0.0	0.0	0.0	0.0	0.0	0.0	0.0	0.0	0.0	0.0	0.0	0.0	0.0	0.0	0.0	0.0	0.0	0.0	0.0
D_0__Bacteria;D_1__Firmicutes;D_2__Clostridia;D_3__Clostridiales;D_4__Ruminococcaceae;D_5__Hydrogenoanaerobacterium	0.0	5.0	11.0	2.0	0.0	0.0	0.0	0.0	0.0	0.0	0.0	0.0	0.0	0.0	6.0	0.0	0.0	0.0	0.0	0.0	0.0	2.0	0.0	0.0	0.0	0.0	0.0	0.0
D_0__Bacteria;D_1__Firmicutes;D_2__Clostridia;D_3__Clostridiales;D_4__Ruminococcaceae;D_5__Oscillibacter	0.0	0.0	0.0	0.0	0.0	0.0	0.0	0.0	12.0	0.0	0.0	0.0	0.0	10.0	0.0	0.0	0.0	0.0	0.0	0.0	0.0	0.0	0.0	0.0	0.0	0.0	0.0	0.0
D_0__Bacteria;D_1__Firmicutes;D_2__Clostridia;D_3__Clostridiales;D_4__Ruminococcaceae;D_5__Papillibacter	445.0	231.0	263.0	342.0	372.0	279.0	443.0	515.0	443.0	418.0	334.0	458.0	314.0	412.0	371.0	426.0	341.0	332.0	360.0	446.0	209.0	518.0	223.0	270.0	427.0	320.0	371.0	353.0
D_0__Bacteria;D_1__Firmicutes;D_2__Clostridia;D_3__Clostridiales;D_4__Ruminococcaceae;D_5__Ruminiclostridium	0.0	22.0	0.0	0.0	0.0	0.0	8.0	0.0	0.0	3.0	17.0	0.0	9.0	14.0	0.0	21.0	13.0	0.0	7.0	0.0	11.0	41.0	13.0	5.0	0.0	16.0	10.0	0.0
D_0__Bacteria;D_1__Firmicutes;D_2__Clostridia;D_3__Clostridiales;D_4__Ruminococcaceae;D_5__Ruminiclostridium 1	149.0	147.0	177.0	111.0	144.0	166.0	324.0	154.0	375.0	262.0	183.0	134.0	80.0	382.0	186.0	149.0	214.0	301.0	176.0	331.0	94.0	581.0	142.0	258.0	205.0	157.0	169.0	162.0
D_0__Bacteria;D_1__Firmicutes;D_2__Clostridia;D_3__Clostridiales;D_4__Ruminococcaceae;D_5__Ruminiclostridium 5	0.0	0.0	0.0	6.0	0.0	0.0	0.0	0.0	0.0	0.0	0.0	0.0	0.0	0.0	0.0	0.0	0.0	0.0	0.0	0.0	0.0	0.0	0.0	0.0	0.0	0.0	0.0	0.0
D_0__Bacteria;D_1__Firmicutes;D_2__Clostridia;D_3__Clostridiales;D_4__Ruminococcaceae;D_5__Ruminiclostridium 6	25.0	0.0	0.0	7.0	0.0	0.0	10.0	0.0	0.0	9.0	0.0	17.0	28.0	0.0	0.0	0.0	0.0	7.0	0.0	0.0	0.0	0.0	0.0	0.0	9.0	8.0	14.0	0.0
D_0__Bacteria;D_1__Firmicutes;D_2__Clostridia;D_3__Clostridiales;D_4__Ruminococcaceae;D_5__Ruminiclostridium 9	10.0	0.0	0.0	17.0	12.0	7.0	19.0	16.0	12.0	11.0	0.0	0.0	4.0	6.0	0.0	0.0	0.0	0.0	7.0	5.0	6.0	15.0	0.0	0.0	14.0	9.0	8.0	14.0
D_0__Bacteria;D_1__Firmicutes;D_2__Clostridia;D_3__Clostridiales;D_4__Ruminococcaceae;D_5__Ruminococcaceae NK4A214 group	902.0	509.0	701.0	792.0	975.0	561.0	1224.0	1136.0	676.0	575.0	496.0	714.0	678.0	590.0	602.0	1370.0	939.0	398.0	535.0	372.0	659.0	920.0	770.0	579.0	741.0	879.0	739.0	962.0
D_0__Bacteria;D_1__Firmicutes;D_2__Clostridia;D_3__Clostridiales;D_4__Ruminococcaceae;D_5__Ruminococcaceae UCG-001	0.0	0.0	0.0	0.0	0.0	0.0	0.0	9.0	0.0	0.0	23.0	0.0	0.0	0.0	0.0	51.0	12.0	0.0	0.0	0.0	21.0	0.0	0.0	32.0	4.0	0.0	0.0	0.0
D_0__Bacteria;D_1__Firmicutes;D_2__Clostridia;D_3__Clostridiales;D_4__Ruminococcaceae;D_5__Ruminococcaceae UCG-002	79.0	59.0	0.0	80.0	65.0	30.0	25.0	8.0	34.0	0.0	19.0	0.0	32.0	69.0	42.0	44.0	73.0	25.0	69.0	54.0	49.0	142.0	0.0	63.0	27.0	34.0	124.0	68.0
D_0__Bacteria;D_1__Firmicutes;D_2__Clostridia;D_3__Clostridiales;D_4__Ruminococcaceae;D_5__Ruminococcaceae UCG-004	55.0	17.0	36.0	60.0	61.0	24.0	73.0	92.0	48.0	36.0	39.0	50.0	39.0	36.0	53.0	86.0	47.0	0.0	20.0	26.0	29.0	47.0	89.0	31.0	50.0	39.0	36.0	64.0
D_0__Bacteria;D_1__Firmicutes;D_2__Clostridia;D_3__Clostridiales;D_4__Ruminococcaceae;D_5__Ruminococcaceae UCG-005	414.0	205.0	290.0	293.0	342.0	268.0	442.0	411.0	249.0	127.0	373.0	397.0	355.0	241.0	214.0	437.0	281.0	311.0	346.0	288.0	306.0	349.0	466.0	194.0	429.0	376.0	365.0	441.0
D_0__Bacteria;D_1__Firmicutes;D_2__Clostridia;D_3__Clostridiales;D_4__Ruminococcaceae;D_5__Ruminococcaceae UCG-007	65.0	35.0	89.0	37.0	76.0	39.0	61.0	99.0	61.0	44.0	63.0	54.0	41.0	45.0	86.0	72.0	68.0	38.0	53.0	35.0	79.0	54.0	33.0	46.0	50.0	59.0	108.0	76.0
D_0__Bacteria;D_1__Firmicutes;D_2__Clostridia;D_3__Clostridiales;D_4__Ruminococcaceae;D_5__Ruminococcaceae UCG-009	0.0	5.0	7.0	0.0	0.0	5.0	0.0	7.0	6.0	0.0	0.0	6.0	0.0	6.0	3.0	9.0	0.0	4.0	9.0	6.0	0.0	0.0	0.0	5.0	0.0	0.0	0.0	11.0
D_0__Bacteria;D_1__Firmicutes;D_2__Clostridia;D_3__Clostridiales;D_4__Ruminococcaceae;D_5__Ruminococcaceae UCG-010	476.0	648.0	569.0	511.0	525.0	473.0	582.0	670.0	767.0	527.0	650.0	704.0	311.0	565.0	455.0	698.0	547.0	524.0	602.0	684.0	430.0	671.0	388.0	607.0	490.0	443.0	590.0	633.0
D_0__Bacteria;D_1__Firmicutes;D_2__Clostridia;D_3__Clostridiales;D_4__Ruminococcaceae;D_5__Ruminococcaceae UCG-011	87.0	0.0	0.0	69.0	49.0	89.0	108.0	58.0	0.0	25.0	75.0	36.0	55.0	0.0	57.0	0.0	47.0	0.0	0.0	0.0	0.0	9.0	0.0	0.0	0.0	0.0	41.0	13.0
D_0__Bacteria;D_1__Firmicutes;D_2__Clostridia;D_3__Clostridiales;D_4__Ruminococcaceae;D_5__Ruminococcaceae UCG-012	0.0	32.0	0.0	19.0	0.0	4.0	25.0	15.0	35.0	42.0	23.0	10.0	0.0	38.0	8.0	28.0	54.0	0.0	0.0	13.0	91.0	152.0	34.0	0.0	0.0	0.0	37.0	36.0
D_0__Bacteria;D_1__Firmicutes;D_2__Clostridia;D_3__Clostridiales;D_4__Ruminococcaceae;D_5__Ruminococcaceae UCG-013	52.0	80.0	33.0	11.0	13.0	70.0	21.0	39.0	106.0	78.0	33.0	70.0	77.0	0.0	23.0	0.0	57.0	67.0	38.0	52.0	69.0	41.0	9.0	47.0	23.0	78.0	27.0	66.0
D_0__Bacteria;D_1__Firmicutes;D_2__Clostridia;D_3__Clostridiales;D_4__Ruminococcaceae;D_5__Ruminococcaceae UCG-014	361.0	497.0	515.0	118.0	563.0	131.0	298.0	414.0	438.0	415.0	367.0	132.0	281.0	600.0	294.0	505.0	322.0	249.0	345.0	634.0	276.0	465.0	208.0	501.0	305.0	379.0	382.0	471.0
D_0__Bacteria;D_1__Firmicutes;D_2__Clostridia;D_3__Clostridiales;D_4__Ruminococcaceae;D_5__Ruminococcaceae V9D2013 group	121.0	124.0	117.0	116.0	70.0	97.0	124.0	106.0	38.0	44.0	58.0	70.0	55.0	92.0	102.0	72.0	27.0	148.0	97.0	116.0	20.0	62.0	0.0	0.0	64.0	104.0	44.0	109.0
D_0__Bacteria;D_1__Firmicutes;D_2__Clostridia;D_3__Clostridiales;D_4__Ruminococcaceae;D_5__Ruminococcus 1	749.0	515.0	509.0	133.0	452.0	327.0	456.0	500.0	499.0	216.0	300.0	296.0	221.0	327.0	453.0	564.0	382.0	407.0	410.0	503.0	154.0	521.0	237.0	192.0	367.0	269.0	298.0	630.0
D_0__Bacteria;D_1__Firmicutes;D_2__Clostridia;D_3__Clostridiales;D_4__Ruminococcaceae;D_5__Ruminococcus 2	23.0	98.0	0.0	0.0	0.0	67.0	20.0	0.0	47.0	52.0	0.0	7.0	37.0	23.0	10.0	55.0	14.0	0.0	30.0	0.0	29.0	33.0	0.0	0.0	9.0	0.0	9.0	37.0
D_0__Bacteria;D_1__Firmicutes;D_2__Clostridia;D_3__Clostridiales;D_4__Ruminococcaceae;D_5__Saccharofermentans	481.0	395.0	430.0	163.0	466.0	242.0	743.0	741.0	491.0	309.0	311.0	471.0	465.0	361.0	433.0	505.0	302.0	254.0	404.0	365.0	252.0	381.0	340.0	429.0	343.0	312.0	276.0	587.0
D_0__Bacteria;D_1__Firmicutes;D_2__Clostridia;D_3__Clostridiales;D_4__Ruminococcaceae;D_5__Sporobacter	160.0	41.0	40.0	72.0	97.0	107.0	0.0	162.0	112.0	79.0	91.0	20.0	65.0	38.0	82.0	70.0	0.0	0.0	92.0	68.0	77.0	0.0	0.0	31.0	50.0	19.0	76.0	92.0
D_0__Bacteria;D_1__Firmicutes;D_2__Clostridia;D_3__Clostridiales;D_4__Ruminococcaceae;D_5__[Eubacterium] coprostanoligenes group	375.0	559.0	563.0	558.0	601.0	643.0	914.0	740.0	570.0	356.0	591.0	478.0	330.0	505.0	519.0	1042.0	656.0	448.0	455.0	538.0	382.0	666.0	500.0	807.0	497.0	420.0	437.0	826.0
D_0__Bacteria;D_1__Firmicutes;D_2__Clostridia;D_3__Clostridiales;D_4__Ruminococcaceae;D_5__uncultured	185.0	116.0	150.0	163.0	167.0	167.0	233.0	174.0	179.0	104.0	230.0	228.0	70.0	113.0	175.0	165.0	122.0	130.0	170.0	184.0	78.0	187.0	23.0	125.0	181.0	218.0	127.0	233.0
D_0__Bacteria;D_1__Firmicutes;D_2__Clostridia;D_3__Clostridiales;D_4__Ruminococcaceae;D_5__uncultured rumen bacterium	36.0	31.0	48.0	0.0	25.0	0.0	0.0	43.0	34.0	7.0	25.0	0.0	0.0	36.0	0.0	0.0	0.0	32.0	23.0	21.0	0.0	0.0	0.0	0.0	0.0	12.0	0.0	0.0
D_0__Bacteria;D_1__Firmicutes;D_2__Clostridia;D_3__Clostridiales;D_4__Ruminococcaceae;__	340.0	316.0	428.0	266.0	353.0	220.0	656.0	418.0	317.0	138.0	257.0	465.0	181.0	292.0	253.0	435.0	311.0	220.0	221.0	309.0	232.0	371.0	229.0	279.0	273.0	280.0	212.0	415.0
D_0__Bacteria;D_1__Firmicutes;D_2__Clostridia;D_3__Clostridiales;D_4__Syntrophomonadaceae;D_5__Syntrophomonas	0.0	0.0	0.0	3.0	0.0	0.0	0.0	4.0	8.0	0.0	0.0	4.0	0.0	0.0	0.0	0.0	0.0	0.0	0.0	0.0	0.0	0.0	0.0	0.0	0.0	0.0	4.0	0.0
D_0__Bacteria;D_1__Firmicutes;D_2__Clostridia;D_3__Clostridiales;__;__	131.0	158.0	93.0	111.0	174.0	40.0	147.0	223.0	87.0	167.0	86.0	85.0	54.0	100.0	117.0	67.0	98.0	45.0	115.0	87.0	161.0	111.0	182.0	68.0	88.0	111.0	100.0	99.0
D_0__Bacteria;D_1__Firmicutes;D_2__Clostridia;__;__;__	26.0	26.0	21.0	12.0	22.0	22.0	16.0	28.0	30.0	24.0	21.0	31.0	12.0	18.0	0.0	50.0	43.0	11.0	30.0	41.0	0.0	0.0	13.0	20.0	32.0	10.0	19.0	55.0
D_0__Bacteria;D_1__Firmicutes;D_2__Erysipelotrichia;D_3__Erysipelotrichales;D_4__Erysipelotrichaceae;D_5__Candidatus Stoquefichus	0.0	0.0	0.0	0.0	0.0	0.0	0.0	11.0	0.0	0.0	0.0	7.0	0.0	0.0	0.0	7.0	4.0	6.0	0.0	0.0	0.0	0.0	0.0	0.0	0.0	0.0	0.0	14.0
D_0__Bacteria;D_1__Firmicutes;D_2__Erysipelotrichia;D_3__Erysipelotrichales;D_4__Erysipelotrichaceae;D_5__Catenisphaera	7.0	0.0	0.0	0.0	0.0	0.0	0.0	10.0	0.0	0.0	0.0	0.0	0.0	0.0	0.0	7.0	0.0	0.0	0.0	3.0	0.0	0.0	0.0	0.0	0.0	0.0	0.0	0.0
D_0__Bacteria;D_1__Firmicutes;D_2__Erysipelotrichia;D_3__Erysipelotrichales;D_4__Erysipelotrichaceae;D_5__Erysipelatoclostridium	0.0	0.0	0.0	0.0	0.0	0.0	0.0	0.0	0.0	0.0	0.0	0.0	0.0	5.0	0.0	0.0	0.0	0.0	0.0	0.0	0.0	0.0	0.0	0.0	0.0	0.0	0.0	0.0
D_0__Bacteria;D_1__Firmicutes;D_2__Erysipelotrichia;D_3__Erysipelotrichales;D_4__Erysipelotrichaceae;D_5__Erysipelothrix	0.0	7.0	0.0	0.0	0.0	7.0	4.0	6.0	0.0	0.0	0.0	0.0	0.0	0.0	0.0	0.0	0.0	0.0	12.0	0.0	5.0	7.0	0.0	0.0	4.0	0.0	0.0	6.0
D_0__Bacteria;D_1__Firmicutes;D_2__Erysipelotrichia;D_3__Erysipelotrichales;D_4__Erysipelotrichaceae;D_5__Erysipelotrichaceae UCG-004	42.0	405.0	164.0	26.0	106.0	97.0	103.0	84.0	211.0	245.0	17.0	141.0	93.0	38.0	121.0	73.0	68.0	44.0	102.0	215.0	137.0	214.0	42.0	45.0	121.0	114.0	141.0	106.0
D_0__Bacteria;D_1__Firmicutes;D_2__Erysipelotrichia;D_3__Erysipelotrichales;D_4__Erysipelotrichaceae;D_5__Erysipelotrichaceae UCG-009	0.0	0.0	0.0	0.0	0.0	2.0	0.0	0.0	0.0	0.0	0.0	0.0	0.0	5.0	7.0	0.0	0.0	0.0	0.0	0.0	0.0	0.0	0.0	0.0	0.0	4.0	0.0	0.0
D_0__Bacteria;D_1__Firmicutes;D_2__Erysipelotrichia;D_3__Erysipelotrichales;D_4__Erysipelotrichaceae;D_5__Solobacterium	3.0	0.0	10.0	0.0	6.0	11.0	0.0	16.0	11.0	16.0	0.0	11.0	15.0	0.0	0.0	19.0	0.0	17.0	0.0	11.0	9.0	12.0	5.0	0.0	13.0	0.0	18.0	29.0
D_0__Bacteria;D_1__Firmicutes;D_2__Erysipelotrichia;D_3__Erysipelotrichales;D_4__Erysipelotrichaceae;D_5__Turicibacter	0.0	0.0	0.0	0.0	0.0	0.0	0.0	0.0	0.0	0.0	0.0	0.0	0.0	0.0	0.0	0.0	0.0	0.0	0.0	0.0	0.0	0.0	0.0	0.0	2.0	0.0	0.0	0.0
D_0__Bacteria;D_1__Firmicutes;D_2__Erysipelotrichia;D_3__Erysipelotrichales;D_4__Erysipelotrichaceae;D_5__[Anaerorhabdus] furcosa group	27.0	41.0	55.0	12.0	37.0	12.0	11.0	36.0	51.0	12.0	9.0	45.0	21.0	29.0	24.0	0.0	34.0	17.0	34.0	56.0	12.0	26.0	12.0	12.0	13.0	13.0	58.0	18.0
D_0__Bacteria;D_1__Firmicutes;D_2__Erysipelotrichia;D_3__Erysipelotrichales;D_4__Erysipelotrichaceae;D_5__uncultured	0.0	0.0	45.0	0.0	0.0	0.0	0.0	0.0	47.0	3.0	21.0	4.0	25.0	25.0	0.0	24.0	0.0	4.0	34.0	0.0	24.0	25.0	0.0	18.0	23.0	29.0	0.0	20.0
D_0__Bacteria;D_1__Firmicutes;D_2__Erysipelotrichia;D_3__Erysipelotrichales;D_4__Erysipelotrichaceae;__	5.0	5.0	5.0	0.0	6.0	0.0	6.0	23.0	0.0	7.0	14.0	11.0	0.0	15.0	0.0	18.0	0.0	0.0	0.0	2.0	0.0	0.0	0.0	0.0	6.0	0.0	5.0	0.0
D_0__Bacteria;D_1__Firmicutes;D_2__Negativicutes;D_3__Selenomonadales;D_4__Acidaminococcaceae;D_5__Succiniclasticum	618.0	590.0	440.0	284.0	630.0	317.0	585.0	692.0	530.0	250.0	324.0	545.0	350.0	426.0	700.0	614.0	329.0	409.0	454.0	441.0	304.0	597.0	375.0	370.0	356.0	323.0	494.0	637.0
D_0__Bacteria;D_1__Firmicutes;D_2__Negativicutes;D_3__Selenomonadales;D_4__Veillonellaceae;D_5__Anaerovibrio	0.0	0.0	0.0	0.0	0.0	0.0	0.0	0.0	0.0	0.0	0.0	10.0	41.0	0.0	0.0	0.0	0.0	0.0	0.0	0.0	0.0	4.0	14.0	0.0	7.0	0.0	9.0	0.0
D_0__Bacteria;D_1__Firmicutes;D_2__Negativicutes;D_3__Selenomonadales;D_4__Veillonellaceae;D_5__Quinella	0.0	0.0	0.0	0.0	0.0	0.0	0.0	0.0	0.0	0.0	3.0	5.0	0.0	0.0	0.0	0.0	0.0	0.0	0.0	0.0	0.0	0.0	0.0	0.0	0.0	0.0	0.0	0.0
D_0__Bacteria;D_1__Firmicutes;D_2__Negativicutes;D_3__Selenomonadales;D_4__Veillonellaceae;D_5__Schwartzia	7.0	0.0	0.0	0.0	0.0	4.0	0.0	9.0	0.0	0.0	0.0	0.0	21.0	0.0	0.0	8.0	0.0	0.0	0.0	0.0	6.0	0.0	0.0	0.0	0.0	0.0	0.0	0.0
D_0__Bacteria;D_1__Firmicutes;D_2__Negativicutes;D_3__Selenomonadales;D_4__Veillonellaceae;D_5__Selenomonas 1	13.0	35.0	9.0	0.0	15.0	0.0	33.0	0.0	16.0	0.0	14.0	18.0	71.0	9.0	0.0	0.0	19.0	0.0	9.0	15.0	11.0	0.0	0.0	26.0	0.0	16.0	11.0	13.0
D_0__Bacteria;D_1__Firmicutes;D_2__Negativicutes;D_3__Selenomonadales;D_4__Veillonellaceae;D_5__Selenomonas 3	0.0	0.0	0.0	0.0	0.0	0.0	0.0	0.0	0.0	6.0	0.0	0.0	0.0	0.0	0.0	0.0	0.0	0.0	0.0	0.0	0.0	0.0	0.0	0.0	0.0	0.0	0.0	0.0
D_0__Bacteria;D_1__Firmicutes;D_2__Negativicutes;D_3__Selenomonadales;D_4__Veillonellaceae;D_5__Veillonellaceae UCG-001	55.0	41.0	0.0	18.0	51.0	15.0	101.0	54.0	19.0	39.0	29.0	39.0	220.0	25.0	29.0	80.0	68.0	12.0	32.0	0.0	55.0	37.0	114.0	39.0	21.0	34.0	23.0	73.0
D_0__Bacteria;D_1__Firmicutes;D_2__Negativicutes;D_3__Selenomonadales;D_4__Veillonellaceae;__	0.0	9.0	0.0	0.0	0.0	0.0	20.0	0.0	0.0	0.0	0.0	3.0	0.0	0.0	7.0	8.0	0.0	0.0	0.0	0.0	0.0	0.0	0.0	0.0	0.0	0.0	0.0	0.0
D_0__Bacteria;D_1__Firmicutes;__;__;__;__	0.0	0.0	3.0	0.0	2.0	2.0	0.0	2.0	0.0	0.0	0.0	8.0	0.0	5.0	0.0	0.0	10.0	0.0	5.0	0.0	0.0	0.0	0.0	0.0	2.0	6.0	2.0	0.0
D_0__Bacteria;D_1__Fusobacteria;D_2__Fusobacteriia;D_3__Fusobacteriales;D_4__Fusobacteriaceae;D_5__Fusobacterium	0.0	10.0	0.0	0.0	0.0	0.0	0.0	0.0	0.0	0.0	0.0	0.0	0.0	0.0	0.0	0.0	0.0	0.0	0.0	8.0	0.0	0.0	0.0	0.0	0.0	0.0	0.0	0.0
D_0__Bacteria;D_1__Kiritimatiellaeota;D_2__Kiritimatiellae;D_3__WCHB1-41;D_4__Verrucomicrobia bacterium ADurb.Bin070;D_5__Verrucomicrobia bacterium ADurb.Bin070	0.0	16.0	0.0	0.0	0.0	0.0	0.0	0.0	0.0	0.0	0.0	0.0	0.0	0.0	0.0	0.0	0.0	0.0	0.0	0.0	0.0	0.0	0.0	0.0	0.0	0.0	0.0	0.0
D_0__Bacteria;D_1__Kiritimatiellaeota;D_2__Kiritimatiellae;D_3__WCHB1-41;D_4__uncultured bacterium;D_5__uncultured bacterium	2.0	0.0	16.0	0.0	0.0	0.0	0.0	0.0	0.0	0.0	0.0	2.0	0.0	0.0	0.0	0.0	7.0	0.0	0.0	0.0	0.0	0.0	0.0	0.0	0.0	0.0	0.0	0.0
D_0__Bacteria;D_1__Kiritimatiellaeota;D_2__Kiritimatiellae;D_3__WCHB1-41;D_4__uncultured eubacterium WCHB1-25;D_5__uncultured eubacterium WCHB1-25	4.0	0.0	14.0	14.0	10.0	0.0	6.0	0.0	0.0	0.0	0.0	0.0	0.0	0.0	0.0	14.0	0.0	19.0	0.0	11.0	0.0	0.0	2.0	0.0	10.0	5.0	0.0	0.0
D_0__Bacteria;D_1__Kiritimatiellaeota;D_2__Kiritimatiellae;D_3__WCHB1-41;D_4__uncultured rumen bacterium;D_5__uncultured rumen bacterium	226.0	180.0	427.0	227.0	234.0	381.0	102.0	200.0	586.0	430.0	215.0	619.0	520.0	393.0	355.0	222.0	164.0	439.0	212.0	619.0	80.0	340.0	198.0	367.0	175.0	225.0	346.0	194.0
D_0__Bacteria;D_1__Kiritimatiellaeota;D_2__Kiritimatiellae;D_3__WCHB1-41;D_4__unidentified rumen bacterium RFP12;D_5__unidentified rumen bacterium RFP12	0.0	0.0	0.0	0.0	0.0	8.0	0.0	0.0	0.0	0.0	0.0	0.0	0.0	0.0	0.0	0.0	0.0	0.0	0.0	0.0	0.0	0.0	0.0	0.0	0.0	0.0	0.0	0.0
D_0__Bacteria;D_1__Kiritimatiellaeota;D_2__Kiritimatiellae;D_3__WCHB1-41;__;__	17.0	0.0	57.0	45.0	0.0	27.0	31.0	28.0	49.0	38.0	35.0	76.0	42.0	33.0	15.0	63.0	30.0	61.0	24.0	42.0	10.0	148.0	50.0	5.0	30.0	62.0	88.0	79.0
D_0__Bacteria;D_1__Lentisphaerae;D_2__Lentisphaeria;D_3__Victivallales;D_4__Victivallaceae;D_5__uncultured rumen bacterium	0.0	0.0	0.0	0.0	0.0	0.0	0.0	2.0	0.0	0.0	0.0	0.0	16.0	0.0	0.0	4.0	0.0	0.0	0.0	0.0	0.0	0.0	0.0	2.0	0.0	0.0	3.0	0.0
D_0__Bacteria;D_1__Lentisphaerae;D_2__Lentisphaeria;D_3__Victivallales;D_4__Victivallaceae;__	0.0	0.0	0.0	0.0	0.0	0.0	0.0	0.0	0.0	0.0	0.0	21.0	0.0	0.0	0.0	0.0	0.0	0.0	0.0	13.0	0.0	0.0	0.0	0.0	0.0	0.0	0.0	0.0
D_0__Bacteria;D_1__Lentisphaerae;D_2__Lentisphaeria;D_3__Victivallales;D_4__vadinBE97;D_5__uncultured bacterium	0.0	0.0	0.0	0.0	0.0	0.0	0.0	0.0	0.0	0.0	0.0	0.0	0.0	0.0	0.0	0.0	0.0	0.0	0.0	0.0	0.0	0.0	0.0	0.0	2.0	0.0	0.0	0.0
D_0__Bacteria;D_1__Lentisphaerae;D_2__Lentisphaeria;D_3__Victivallales;D_4__vadinBE97;D_5__uncultured rumen bacterium	11.0	23.0	0.0	4.0	0.0	0.0	0.0	19.0	25.0	22.0	0.0	24.0	0.0	0.0	0.0	0.0	19.0	0.0	0.0	23.0	0.0	10.0	9.0	18.0	0.0	0.0	17.0	9.0
D_0__Bacteria;D_1__Lentisphaerae;D_2__Lentisphaeria;D_3__Victivallales;D_4__vadinBE97;D_5__unidentified rumen bacterium RFN4	44.0	91.0	68.0	14.0	42.0	37.0	35.0	43.0	68.0	50.0	19.0	69.0	38.0	65.0	35.0	27.0	43.0	37.0	19.0	37.0	9.0	52.0	0.0	29.0	19.0	12.0	31.0	30.0
D_0__Bacteria;D_1__Lentisphaerae;D_2__Oligosphaeria;D_3__Oligosphaerales;D_4__Oligosphaeraceae;D_5__horsej-a03	0.0	0.0	7.0	3.0	0.0	0.0	0.0	8.0	0.0	7.0	0.0	8.0	0.0	0.0	0.0	0.0	0.0	7.0	0.0	0.0	0.0	0.0	0.0	0.0	0.0	0.0	0.0	0.0
D_0__Bacteria;D_1__Patescibacteria;D_2__Gracilibacteria;D_3__Absconditabacteriales (SR1);D_4__SR1 bacterium canine oral taxon 369;D_5__SR1 bacterium canine oral taxon 369	0.0	0.0	0.0	0.0	0.0	0.0	0.0	0.0	0.0	0.0	0.0	0.0	0.0	0.0	0.0	0.0	0.0	0.0	0.0	0.0	0.0	0.0	0.0	0.0	0.0	9.0	0.0	0.0
D_0__Bacteria;D_1__Patescibacteria;D_2__Gracilibacteria;D_3__Absconditabacteriales (SR1);D_4__SR1 bacterium canine oral taxon 382;D_5__SR1 bacterium canine oral taxon 382	0.0	0.0	0.0	0.0	0.0	0.0	0.0	0.0	0.0	0.0	0.0	0.0	4.0	0.0	0.0	0.0	0.0	0.0	0.0	0.0	0.0	0.0	0.0	0.0	0.0	0.0	0.0	0.0
D_0__Bacteria;D_1__Patescibacteria;D_2__Gracilibacteria;D_3__Absconditabacteriales (SR1);D_4__uncultured bacterium;D_5__uncultured bacterium	0.0	0.0	0.0	0.0	0.0	30.0	0.0	37.0	0.0	0.0	0.0	0.0	0.0	0.0	0.0	25.0	39.0	55.0	36.0	0.0	0.0	56.0	0.0	49.0	0.0	16.0	51.0	0.0
D_0__Bacteria;D_1__Patescibacteria;D_2__Gracilibacteria;D_3__Absconditabacteriales (SR1);D_4__uncultured prokaryote;D_5__uncultured prokaryote	27.0	0.0	15.0	0.0	0.0	33.0	0.0	22.0	13.0	42.0	0.0	31.0	0.0	41.0	44.0	28.0	16.0	45.0	0.0	72.0	0.0	17.0	20.0	0.0	0.0	13.0	0.0	0.0
D_0__Bacteria;D_1__Patescibacteria;D_2__Gracilibacteria;D_3__Absconditabacteriales (SR1);D_4__uncultured rumen bacterium;D_5__uncultured rumen bacterium	631.0	591.0	891.0	324.0	677.0	789.0	686.0	975.0	1059.0	680.0	624.0	865.0	589.0	1174.0	1003.0	702.0	540.0	680.0	775.0	937.0	714.0	890.0	149.0	831.0	501.0	629.0	865.0	525.0
D_0__Bacteria;D_1__Patescibacteria;D_2__Gracilibacteria;D_3__Absconditabacteriales (SR1);__;__	0.0	0.0	53.0	0.0	43.0	0.0	0.0	0.0	52.0	33.0	24.0	131.0	24.0	32.0	34.0	0.0	0.0	0.0	0.0	62.0	32.0	0.0	0.0	27.0	0.0	0.0	0.0	0.0
D_0__Bacteria;D_1__Patescibacteria;D_2__Gracilibacteria;D_3__Gracilibacteria bacterium canine oral taxon 291;D_4__Gracilibacteria bacterium canine oral taxon 291;D_5__Gracilibacteria bacterium canine oral taxon 291	0.0	0.0	0.0	0.0	0.0	0.0	0.0	0.0	0.0	0.0	3.0	0.0	0.0	0.0	0.0	0.0	0.0	0.0	0.0	0.0	0.0	0.0	0.0	0.0	0.0	0.0	0.0	0.0
D_0__Bacteria;D_1__Patescibacteria;D_2__Gracilibacteria;D_3__JGI 0000069-P22;D_4__uncultured rumen bacterium;D_5__uncultured rumen bacterium	0.0	0.0	0.0	0.0	0.0	0.0	0.0	0.0	3.0	0.0	0.0	0.0	0.0	0.0	0.0	0.0	0.0	0.0	0.0	4.0	0.0	0.0	0.0	0.0	0.0	0.0	0.0	0.0
D_0__Bacteria;D_1__Patescibacteria;D_2__Gracilibacteria;D_3__JGI 0000069-P22;__;__	0.0	0.0	0.0	0.0	0.0	0.0	0.0	0.0	0.0	0.0	0.0	0.0	0.0	0.0	0.0	0.0	0.0	0.0	0.0	0.0	0.0	0.0	0.0	4.0	0.0	0.0	0.0	0.0
D_0__Bacteria;D_1__Patescibacteria;D_2__Saccharimonadia;D_3__Saccharimonadales;D_4__Saccharimonadaceae;D_5__Candidatus Saccharimonas	22.0	0.0	0.0	11.0	14.0	5.0	0.0	13.0	16.0	0.0	0.0	0.0	0.0	0.0	12.0	13.0	25.0	31.0	0.0	2.0	0.0	33.0	6.0	0.0	0.0	13.0	0.0	37.0
D_0__Bacteria;D_1__Planctomycetes;D_2__Pla4 lineage;D_3__uncultured rumen bacterium;D_4__uncultured rumen bacterium;D_5__uncultured rumen bacterium	29.0	74.0	501.0	0.0	0.0	123.0	93.0	71.0	169.0	426.0	297.0	387.0	14.0	29.0	357.0	172.0	291.0	29.0	63.0	704.0	378.0	0.0	33.0	56.0	67.0	54.0	0.0	42.0
D_0__Bacteria;D_1__Planctomycetes;D_2__Planctomycetacia;D_3__Pirellulales;D_4__Pirellulaceae;D_5__CPla-4 termite group	4.0	4.0	0.0	0.0	9.0	0.0	31.0	10.0	20.0	0.0	0.0	9.0	9.0	8.0	0.0	12.0	9.0	0.0	6.0	0.0	11.0	0.0	0.0	0.0	11.0	0.0	0.0	10.0
D_0__Bacteria;D_1__Planctomycetes;D_2__Planctomycetacia;D_3__Pirellulales;D_4__Pirellulaceae;D_5__Pirellula	56.0	20.0	17.0	34.0	27.0	24.0	108.0	35.0	23.0	46.0	33.0	38.0	52.0	27.0	33.0	45.0	46.0	10.0	35.0	21.0	42.0	35.0	86.0	44.0	78.0	50.0	17.0	23.0
D_0__Bacteria;D_1__Planctomycetes;D_2__Planctomycetacia;D_3__Pirellulales;D_4__Pirellulaceae;D_5__p-1088-a5 gut group	127.0	77.0	16.0	84.0	68.0	122.0	70.0	87.0	84.0	26.0	67.0	117.0	46.0	28.0	83.0	83.0	74.0	39.0	43.0	31.0	37.0	81.0	58.0	58.0	75.0	41.0	29.0	129.0
D_0__Bacteria;D_1__Planctomycetes;D_2__Planctomycetacia;D_3__Pirellulales;D_4__Pirellulaceae;__	7.0	0.0	0.0	0.0	0.0	2.0	0.0	0.0	8.0	0.0	0.0	0.0	5.0	0.0	0.0	11.0	0.0	0.0	0.0	9.0	0.0	0.0	7.0	4.0	0.0	0.0	0.0	0.0
D_0__Bacteria;D_1__Planctomycetes;D_2__vadinHA49;D_3__uncultured sediment bacterium;D_4__uncultured sediment bacterium;D_5__uncultured sediment bacterium	0.0	0.0	0.0	0.0	0.0	11.0	6.0	0.0	0.0	0.0	0.0	0.0	65.0	0.0	0.0	0.0	10.0	0.0	0.0	8.0	0.0	0.0	7.0	0.0	0.0	0.0	0.0	0.0
D_0__Bacteria;D_1__Proteobacteria;D_2__Alphaproteobacteria;D_3__Acetobacterales;D_4__Acetobacteraceae;D_5__Belnapia	2.0	0.0	0.0	0.0	0.0	0.0	0.0	2.0	0.0	0.0	0.0	0.0	0.0	0.0	0.0	0.0	0.0	0.0	0.0	0.0	0.0	0.0	0.0	0.0	0.0	0.0	0.0	0.0
D_0__Bacteria;D_1__Proteobacteria;D_2__Alphaproteobacteria;D_3__Paracaedibacterales;D_4__Paracaedibacteraceae;D_5__uncultured	61.0	45.0	22.0	46.0	240.0	38.0	60.0	14.0	43.0	0.0	58.0	170.0	77.0	33.0	25.0	52.0	32.0	4.0	0.0	50.0	7.0	0.0	13.0	32.0	82.0	4.0	49.0	66.0
D_0__Bacteria;D_1__Proteobacteria;D_2__Alphaproteobacteria;D_3__Rhizobiales;D_4__Beijerinckiaceae;D_5__Methylobacterium	0.0	0.0	0.0	0.0	0.0	0.0	0.0	3.0	0.0	0.0	0.0	0.0	0.0	0.0	0.0	0.0	0.0	0.0	0.0	0.0	3.0	0.0	0.0	0.0	0.0	0.0	0.0	0.0
D_0__Bacteria;D_1__Proteobacteria;D_2__Alphaproteobacteria;D_3__Rhizobiales;D_4__Beijerinckiaceae;D_5__Microvirga	0.0	0.0	0.0	0.0	0.0	0.0	0.0	0.0	0.0	0.0	0.0	2.0	0.0	0.0	0.0	0.0	0.0	0.0	0.0	0.0	0.0	0.0	0.0	0.0	0.0	0.0	0.0	0.0
D_0__Bacteria;D_1__Proteobacteria;D_2__Alphaproteobacteria;D_3__Rhizobiales;D_4__Rhizobiaceae;D_5__Allorhizobium-Neorhizobium-Pararhizobium-Rhizobium	0.0	0.0	0.0	0.0	0.0	0.0	0.0	3.0	0.0	0.0	0.0	0.0	3.0	0.0	0.0	0.0	0.0	0.0	0.0	0.0	0.0	0.0	0.0	0.0	0.0	0.0	0.0	0.0
D_0__Bacteria;D_1__Proteobacteria;D_2__Alphaproteobacteria;D_3__Rhizobiales;D_4__Rhizobiaceae;D_5__Aureimonas	0.0	0.0	0.0	0.0	0.0	0.0	3.0	0.0	0.0	0.0	0.0	0.0	0.0	0.0	0.0	0.0	0.0	0.0	0.0	0.0	0.0	0.0	0.0	0.0	0.0	0.0	0.0	0.0
D_0__Bacteria;D_1__Proteobacteria;D_2__Alphaproteobacteria;D_3__Rhizobiales;D_4__Xanthobacteraceae;D_5__Tardiphaga	0.0	0.0	0.0	0.0	0.0	0.0	0.0	0.0	0.0	0.0	0.0	0.0	0.0	0.0	0.0	0.0	2.0	0.0	0.0	0.0	0.0	0.0	0.0	0.0	0.0	0.0	0.0	0.0
D_0__Bacteria;D_1__Proteobacteria;D_2__Alphaproteobacteria;D_3__Rhodospirillales;D_4__uncultured;D_5__Alphaproteobacteria bacterium canine oral taxon 081	0.0	0.0	0.0	0.0	0.0	0.0	0.0	0.0	0.0	0.0	0.0	0.0	0.0	0.0	0.0	0.0	0.0	0.0	0.0	0.0	0.0	2.0	0.0	0.0	0.0	0.0	0.0	0.0
D_0__Bacteria;D_1__Proteobacteria;D_2__Alphaproteobacteria;D_3__Rhodospirillales;D_4__uncultured;D_5__gut metagenome	0.0	0.0	7.0	0.0	0.0	2.0	0.0	16.0	7.0	7.0	0.0	0.0	0.0	22.0	0.0	0.0	0.0	0.0	0.0	0.0	0.0	0.0	0.0	4.0	0.0	10.0	2.0	0.0
D_0__Bacteria;D_1__Proteobacteria;D_2__Alphaproteobacteria;D_3__Rhodospirillales;D_4__uncultured;D_5__uncultured rumen bacterium	0.0	0.0	2.0	0.0	2.0	5.0	0.0	0.0	15.0	0.0	4.0	0.0	0.0	0.0	15.0	0.0	21.0	11.0	0.0	6.0	0.0	0.0	0.0	3.0	0.0	0.0	4.0	0.0
D_0__Bacteria;D_1__Proteobacteria;D_2__Alphaproteobacteria;D_3__Rhodospirillales;D_4__uncultured;D_5__unidentified rumen bacterium RF32	0.0	0.0	0.0	0.0	5.0	0.0	6.0	0.0	6.0	7.0	0.0	0.0	0.0	0.0	0.0	0.0	0.0	0.0	0.0	0.0	0.0	0.0	0.0	5.0	0.0	0.0	6.0	0.0
D_0__Bacteria;D_1__Proteobacteria;D_2__Alphaproteobacteria;D_3__Rhodospirillales;D_4__uncultured;__	0.0	0.0	0.0	0.0	0.0	0.0	0.0	0.0	0.0	0.0	0.0	0.0	3.0	5.0	0.0	2.0	0.0	0.0	0.0	0.0	0.0	0.0	0.0	0.0	0.0	0.0	0.0	0.0
D_0__Bacteria;D_1__Proteobacteria;D_2__Alphaproteobacteria;D_3__Rhodospirillales;__;__	0.0	0.0	0.0	0.0	0.0	0.0	0.0	0.0	0.0	0.0	0.0	0.0	0.0	0.0	0.0	0.0	0.0	0.0	0.0	0.0	0.0	0.0	0.0	3.0	0.0	0.0	0.0	0.0
D_0__Bacteria;D_1__Proteobacteria;D_2__Alphaproteobacteria;D_3__Rickettsiales;D_4__Mitochondria;D_5__uncultured bacterium	0.0	2.0	0.0	0.0	0.0	0.0	0.0	0.0	0.0	0.0	0.0	0.0	0.0	0.0	0.0	0.0	0.0	0.0	0.0	0.0	0.0	0.0	0.0	0.0	0.0	0.0	0.0	0.0
D_0__Bacteria;D_1__Proteobacteria;D_2__Alphaproteobacteria;D_3__Rickettsiales;D_4__Mitochondria;D_5__uncultured rumen bacterium	3.0	0.0	0.0	2.0	0.0	0.0	2.0	2.0	0.0	0.0	0.0	0.0	0.0	0.0	0.0	0.0	0.0	0.0	0.0	0.0	0.0	0.0	0.0	6.0	0.0	0.0	0.0	0.0
D_0__Bacteria;D_1__Proteobacteria;D_2__Alphaproteobacteria;D_3__Rickettsiales;D_4__Mitochondria;__	0.0	0.0	0.0	0.0	0.0	3.0	0.0	0.0	0.0	0.0	2.0	0.0	0.0	0.0	0.0	0.0	0.0	0.0	0.0	0.0	0.0	0.0	0.0	0.0	0.0	0.0	0.0	0.0
D_0__Bacteria;D_1__Proteobacteria;D_2__Alphaproteobacteria;D_3__Rickettsiales;D_4__uncultured;D_5__uncultured alpha proteobacterium	30.0	0.0	0.0	0.0	0.0	0.0	0.0	0.0	11.0	12.0	5.0	0.0	0.0	31.0	0.0	0.0	0.0	0.0	15.0	0.0	0.0	0.0	0.0	0.0	0.0	5.0	25.0	0.0
D_0__Bacteria;D_1__Proteobacteria;D_2__Alphaproteobacteria;D_3__Rickettsiales;D_4__uncultured;D_5__uncultured rumen bacterium	0.0	0.0	0.0	0.0	16.0	19.0	0.0	8.0	18.0	50.0	0.0	8.0	29.0	0.0	0.0	0.0	29.0	0.0	0.0	0.0	0.0	27.0	0.0	5.0	12.0	0.0	0.0	7.0
D_0__Bacteria;D_1__Proteobacteria;D_2__Alphaproteobacteria;D_3__Rickettsiales;D_4__uncultured;__	0.0	0.0	0.0	28.0	0.0	0.0	9.0	19.0	0.0	0.0	0.0	0.0	22.0	0.0	13.0	17.0	0.0	6.0	0.0	0.0	0.0	0.0	0.0	0.0	0.0	0.0	0.0	0.0
D_0__Bacteria;D_1__Proteobacteria;D_2__Alphaproteobacteria;__;__;__	4.0	0.0	0.0	0.0	0.0	0.0	0.0	0.0	0.0	0.0	0.0	0.0	4.0	0.0	0.0	0.0	0.0	0.0	0.0	0.0	0.0	0.0	0.0	5.0	0.0	0.0	0.0	0.0
D_0__Bacteria;D_1__Proteobacteria;D_2__Deltaproteobacteria;D_3__Bdellovibrionales;D_4__Bacteriovoracaceae;__	0.0	0.0	0.0	0.0	0.0	0.0	0.0	0.0	3.0	0.0	0.0	0.0	0.0	3.0	0.0	0.0	0.0	0.0	0.0	0.0	0.0	0.0	0.0	0.0	0.0	0.0	0.0	0.0
D_0__Bacteria;D_1__Proteobacteria;D_2__Deltaproteobacteria;D_3__Bradymonadales;D_4__Deltaproteobacteria bacterium canine oral taxon 266;D_5__Deltaproteobacteria bacterium canine oral taxon 266	0.0	0.0	0.0	0.0	0.0	0.0	0.0	0.0	0.0	0.0	0.0	0.0	2.0	0.0	0.0	0.0	0.0	0.0	0.0	0.0	0.0	0.0	0.0	0.0	0.0	0.0	0.0	0.0
D_0__Bacteria;D_1__Proteobacteria;D_2__Deltaproteobacteria;D_3__Bradymonadales;D_4__uncultured rumen bacterium;D_5__uncultured rumen bacterium	73.0	86.0	160.0	0.0	42.0	41.0	33.0	23.0	63.0	40.0	95.0	54.0	25.0	81.0	102.0	55.0	65.0	54.0	66.0	78.0	22.0	91.0	45.0	32.0	23.0	35.0	20.0	29.0
D_0__Bacteria;D_1__Proteobacteria;D_2__Deltaproteobacteria;D_3__Desulfobacterales;D_4__Desulfobulbaceae;D_5__Desulfobulbus	4.0	0.0	0.0	5.0	0.0	0.0	0.0	3.0	2.0	0.0	4.0	0.0	9.0	0.0	0.0	0.0	5.0	0.0	0.0	4.0	0.0	0.0	0.0	0.0	3.0	0.0	0.0	0.0
D_0__Bacteria;D_1__Proteobacteria;D_2__Deltaproteobacteria;D_3__Desulfovibrionales;D_4__Desulfovibrionaceae;D_5__Desulfovibrio	38.0	28.0	29.0	63.0	102.0	28.0	51.0	44.0	42.0	28.0	28.0	52.0	117.0	70.0	86.0	99.0	88.0	11.0	28.0	36.0	47.0	57.0	11.0	102.0	40.0	39.0	99.0	44.0
D_0__Bacteria;D_1__Proteobacteria;D_2__Deltaproteobacteria;D_3__Desulfovibrionales;D_4__Desulfovibrionaceae;D_5__Mailhella	63.0	33.0	54.0	36.0	79.0	15.0	52.0	35.0	0.0	23.0	39.0	53.0	40.0	45.0	45.0	0.0	0.0	62.0	55.0	30.0	37.0	45.0	45.0	43.0	42.0	55.0	40.0	51.0
D_0__Bacteria;D_1__Proteobacteria;D_2__Deltaproteobacteria;D_3__Desulfovibrionales;D_4__Desulfovibrionaceae;D_5__uncultured	3.0	0.0	11.0	0.0	0.0	0.0	0.0	4.0	0.0	4.0	0.0	4.0	0.0	0.0	4.0	0.0	0.0	0.0	8.0	0.0	0.0	0.0	0.0	6.0	0.0	8.0	0.0	0.0
D_0__Bacteria;D_1__Proteobacteria;D_2__Deltaproteobacteria;D_3__Desulfovibrionales;D_4__Desulfovibrionaceae;__	0.0	0.0	0.0	0.0	0.0	0.0	0.0	0.0	0.0	0.0	0.0	0.0	2.0	0.0	0.0	0.0	0.0	0.0	0.0	0.0	0.0	0.0	3.0	0.0	0.0	0.0	0.0	0.0
D_0__Bacteria;D_1__Proteobacteria;D_2__Deltaproteobacteria;D_3__Desulfuromonadales;D_4__Desulfuromonadaceae;D_5__Desulfuromonas	57.0	58.0	54.0	0.0	58.0	51.0	90.0	88.0	50.0	56.0	59.0	44.0	62.0	35.0	44.0	42.0	32.0	32.0	98.0	38.0	25.0	29.0	20.0	153.0	74.0	61.0	63.0	54.0
D_0__Bacteria;D_1__Proteobacteria;D_2__Deltaproteobacteria;D_3__Desulfuromonadales;D_4__Desulfuromonadaceae;__	2.0	0.0	0.0	0.0	0.0	0.0	0.0	0.0	0.0	0.0	0.0	0.0	0.0	0.0	0.0	0.0	0.0	0.0	0.0	0.0	0.0	0.0	0.0	0.0	0.0	0.0	0.0	0.0
D_0__Bacteria;D_1__Proteobacteria;D_2__Deltaproteobacteria;D_3__Myxococcales;D_4__Archangiaceae;__	0.0	0.0	0.0	0.0	0.0	0.0	2.0	0.0	0.0	0.0	0.0	0.0	0.0	0.0	0.0	0.0	0.0	0.0	0.0	0.0	0.0	0.0	0.0	0.0	0.0	0.0	0.0	0.0
D_0__Bacteria;D_1__Proteobacteria;D_2__Deltaproteobacteria;D_3__Myxococcales;D_4__Myxococcaceae;D_5__Myxococcus	0.0	0.0	0.0	0.0	0.0	0.0	0.0	0.0	0.0	0.0	0.0	0.0	0.0	0.0	0.0	2.0	0.0	0.0	0.0	0.0	0.0	0.0	0.0	0.0	0.0	0.0	0.0	0.0
D_0__Bacteria;D_1__Proteobacteria;D_2__Deltaproteobacteria;D_3__Oligoflexales;D_4__0319-6G20;D_5__uncultured rumen bacterium	20.0	0.0	19.0	37.0	69.0	0.0	8.0	15.0	67.0	47.0	0.0	21.0	8.0	0.0	7.0	8.0	0.0	0.0	13.0	27.0	9.0	17.0	0.0	19.0	14.0	9.0	0.0	49.0
D_0__Bacteria;D_1__Proteobacteria;D_2__Deltaproteobacteria;D_3__Oligoflexales;D_4__Oligoflexaceae;D_5__uncultured	0.0	0.0	0.0	0.0	0.0	0.0	5.0	0.0	0.0	0.0	0.0	0.0	0.0	0.0	0.0	0.0	0.0	0.0	0.0	0.0	0.0	0.0	0.0	0.0	0.0	0.0	5.0	0.0
D_0__Bacteria;D_1__Proteobacteria;D_2__Deltaproteobacteria;D_3__PB19;D_4__uncultured bacterium GR-WP33-58;D_5__uncultured bacterium GR-WP33-58	0.0	0.0	0.0	0.0	0.0	0.0	0.0	0.0	0.0	0.0	0.0	0.0	0.0	0.0	0.0	0.0	0.0	0.0	25.0	0.0	0.0	0.0	0.0	0.0	0.0	0.0	0.0	0.0
D_0__Bacteria;D_1__Proteobacteria;D_2__Deltaproteobacteria;D_3__PB19;D_4__uncultured bacterium;D_5__uncultured bacterium	29.0	101.0	88.0	22.0	0.0	36.0	57.0	37.0	70.0	23.0	0.0	63.0	52.0	42.0	63.0	41.0	25.0	51.0	38.0	56.0	18.0	45.0	19.0	36.0	45.0	0.0	56.0	24.0
D_0__Bacteria;D_1__Proteobacteria;D_2__Deltaproteobacteria;D_3__PB19;__;__	0.0	0.0	0.0	0.0	0.0	0.0	0.0	43.0	0.0	0.0	22.0	0.0	0.0	0.0	0.0	0.0	0.0	0.0	0.0	0.0	0.0	0.0	0.0	0.0	0.0	19.0	15.0	0.0
D_0__Bacteria;D_1__Proteobacteria;D_2__Deltaproteobacteria;D_3__SAR324 clade(Marine group B);D_4__uncultured bacterium;D_5__uncultured bacterium	0.0	0.0	0.0	0.0	0.0	0.0	0.0	0.0	14.0	0.0	4.0	6.0	16.0	0.0	0.0	0.0	0.0	0.0	0.0	4.0	0.0	0.0	2.0	6.0	0.0	0.0	0.0	0.0
D_0__Bacteria;D_1__Proteobacteria;D_2__Deltaproteobacteria;D_3__SAR324 clade(Marine group B);__;__	0.0	0.0	0.0	0.0	0.0	0.0	0.0	0.0	0.0	0.0	0.0	0.0	0.0	0.0	0.0	0.0	0.0	0.0	0.0	0.0	0.0	0.0	0.0	0.0	0.0	0.0	0.0	3.0
D_0__Bacteria;D_1__Proteobacteria;D_2__Deltaproteobacteria;__;__;__	7.0	19.0	4.0	4.0	0.0	0.0	22.0	0.0	0.0	0.0	12.0	5.0	0.0	11.0	8.0	4.0	12.0	10.0	0.0	5.0	0.0	0.0	0.0	26.0	4.0	0.0	6.0	0.0
D_0__Bacteria;D_1__Proteobacteria;D_2__Gammaproteobacteria;D_3__Aeromonadales;D_4__Succinivibrionaceae;D_5__Anaerobiospirillum	0.0	0.0	0.0	0.0	0.0	0.0	0.0	0.0	0.0	0.0	0.0	0.0	6.0	5.0	0.0	0.0	5.0	0.0	0.0	0.0	0.0	2.0	6.0	0.0	0.0	2.0	0.0	0.0
D_0__Bacteria;D_1__Proteobacteria;D_2__Gammaproteobacteria;D_3__Aeromonadales;D_4__Succinivibrionaceae;D_5__Ruminobacter	4.0	8.0	0.0	0.0	0.0	10.0	4.0	18.0	16.0	5.0	26.0	14.0	0.0	9.0	6.0	0.0	14.0	0.0	0.0	11.0	16.0	0.0	13.0	0.0	0.0	20.0	0.0	12.0
D_0__Bacteria;D_1__Proteobacteria;D_2__Gammaproteobacteria;D_3__Aeromonadales;D_4__Succinivibrionaceae;D_5__Succinimonas	0.0	22.0	0.0	0.0	0.0	0.0	0.0	0.0	0.0	0.0	0.0	11.0	0.0	0.0	0.0	0.0	0.0	0.0	0.0	0.0	2.0	0.0	0.0	0.0	0.0	22.0	0.0	0.0
D_0__Bacteria;D_1__Proteobacteria;D_2__Gammaproteobacteria;D_3__Aeromonadales;D_4__Succinivibrionaceae;D_5__Succinivibrio	0.0	9.0	0.0	0.0	0.0	0.0	10.0	4.0	8.0	0.0	0.0	5.0	34.0	0.0	0.0	0.0	9.0	0.0	3.0	0.0	5.0	0.0	0.0	0.0	0.0	9.0	0.0	5.0
D_0__Bacteria;D_1__Proteobacteria;D_2__Gammaproteobacteria;D_3__Aeromonadales;D_4__Succinivibrionaceae;D_5__Succinivibrionaceae UCG-002	0.0	0.0	0.0	0.0	0.0	0.0	5.0	4.0	10.0	12.0	0.0	0.0	57.0	0.0	0.0	3.0	8.0	6.0	0.0	0.0	0.0	0.0	0.0	0.0	0.0	0.0	0.0	4.0
D_0__Bacteria;D_1__Proteobacteria;D_2__Gammaproteobacteria;D_3__Aeromonadales;D_4__Succinivibrionaceae;__	0.0	0.0	0.0	0.0	0.0	0.0	0.0	0.0	0.0	0.0	0.0	0.0	0.0	0.0	0.0	0.0	0.0	0.0	0.0	0.0	0.0	0.0	0.0	0.0	0.0	0.0	6.0	0.0
D_0__Bacteria;D_1__Proteobacteria;D_2__Gammaproteobacteria;D_3__Betaproteobacteriales;D_4__Burkholderiaceae;D_5__Comamonas	0.0	0.0	0.0	0.0	0.0	0.0	0.0	0.0	0.0	0.0	0.0	8.0	12.0	0.0	0.0	0.0	0.0	0.0	0.0	0.0	0.0	0.0	0.0	0.0	0.0	0.0	0.0	0.0
D_0__Bacteria;D_1__Proteobacteria;D_2__Gammaproteobacteria;D_3__Betaproteobacteriales;D_4__Neisseriaceae;D_5__Alysiella	0.0	0.0	0.0	0.0	0.0	0.0	13.0	0.0	0.0	0.0	12.0	7.0	0.0	13.0	0.0	0.0	0.0	0.0	0.0	0.0	0.0	0.0	0.0	0.0	0.0	0.0	0.0	0.0
D_0__Bacteria;D_1__Proteobacteria;D_2__Gammaproteobacteria;D_3__Betaproteobacteriales;D_4__Neisseriaceae;D_5__Neisseria	0.0	0.0	0.0	0.0	0.0	0.0	0.0	0.0	0.0	0.0	17.0	0.0	0.0	0.0	0.0	0.0	0.0	0.0	0.0	0.0	7.0	0.0	0.0	0.0	0.0	0.0	0.0	0.0
D_0__Bacteria;D_1__Proteobacteria;D_2__Gammaproteobacteria;D_3__Betaproteobacteriales;D_4__Neisseriaceae;D_5__uncultured	4.0	19.0	0.0	0.0	0.0	0.0	0.0	0.0	10.0	0.0	0.0	0.0	7.0	0.0	12.0	0.0	0.0	13.0	0.0	0.0	0.0	0.0	0.0	0.0	0.0	0.0	4.0	6.0
D_0__Bacteria;D_1__Proteobacteria;D_2__Gammaproteobacteria;D_3__Betaproteobacteriales;D_4__Neisseriaceae;__	0.0	0.0	0.0	5.0	0.0	0.0	0.0	0.0	0.0	0.0	0.0	0.0	0.0	0.0	0.0	0.0	0.0	0.0	0.0	0.0	0.0	0.0	0.0	0.0	0.0	0.0	0.0	0.0
D_0__Bacteria;D_1__Proteobacteria;D_2__Gammaproteobacteria;D_3__Betaproteobacteriales;D_4__Rhodocyclaceae;__	0.0	0.0	0.0	0.0	7.0	0.0	0.0	0.0	0.0	0.0	0.0	0.0	0.0	0.0	0.0	0.0	0.0	0.0	0.0	0.0	0.0	0.0	0.0	0.0	0.0	0.0	0.0	0.0
D_0__Bacteria;D_1__Proteobacteria;D_2__Gammaproteobacteria;D_3__Betaproteobacteriales;__;__	0.0	0.0	0.0	0.0	0.0	0.0	0.0	0.0	0.0	0.0	0.0	9.0	0.0	0.0	0.0	0.0	0.0	0.0	0.0	0.0	5.0	0.0	5.0	0.0	5.0	4.0	5.0	0.0
D_0__Bacteria;D_1__Proteobacteria;D_2__Gammaproteobacteria;D_3__Cardiobacteriales;D_4__Cardiobacteriaceae;D_5__Suttonella	0.0	4.0	0.0	0.0	0.0	0.0	12.0	0.0	0.0	0.0	0.0	0.0	0.0	0.0	0.0	0.0	0.0	0.0	3.0	0.0	0.0	0.0	0.0	0.0	0.0	0.0	0.0	0.0
D_0__Bacteria;D_1__Proteobacteria;D_2__Gammaproteobacteria;D_3__Coxiellales;D_4__Coxiellaceae;D_5__Coxiella	0.0	0.0	0.0	0.0	2.0	0.0	0.0	0.0	7.0	0.0	0.0	0.0	0.0	0.0	0.0	0.0	0.0	0.0	0.0	0.0	0.0	5.0	4.0	6.0	0.0	0.0	0.0	5.0
D_0__Bacteria;D_1__Proteobacteria;D_2__Gammaproteobacteria;D_3__Enterobacteriales;D_4__Enterobacteriaceae;D_5__Escherichia-Shigella	0.0	12.0	0.0	0.0	0.0	0.0	5.0	11.0	13.0	0.0	0.0	0.0	8.0	9.0	0.0	9.0	0.0	0.0	0.0	0.0	12.0	18.0	0.0	0.0	0.0	0.0	0.0	0.0
D_0__Bacteria;D_1__Proteobacteria;D_2__Gammaproteobacteria;D_3__Enterobacteriales;D_4__Enterobacteriaceae;D_5__Pantoea	0.0	0.0	0.0	0.0	0.0	0.0	0.0	0.0	0.0	0.0	0.0	0.0	0.0	0.0	0.0	0.0	0.0	0.0	0.0	0.0	0.0	0.0	14.0	0.0	0.0	0.0	0.0	0.0
D_0__Bacteria;D_1__Proteobacteria;D_2__Gammaproteobacteria;D_3__Enterobacteriales;D_4__Enterobacteriaceae;__	0.0	0.0	2.0	7.0	12.0	0.0	0.0	15.0	0.0	0.0	13.0	12.0	0.0	0.0	0.0	11.0	16.0	2.0	13.0	0.0	0.0	0.0	0.0	0.0	0.0	0.0	7.0	18.0
D_0__Bacteria;D_1__Proteobacteria;D_2__Gammaproteobacteria;D_3__Pasteurellales;D_4__Pasteurellaceae;D_5__Bibersteinia	0.0	0.0	0.0	0.0	0.0	0.0	0.0	0.0	0.0	0.0	0.0	38.0	7.0	0.0	0.0	0.0	0.0	0.0	0.0	0.0	0.0	0.0	0.0	0.0	0.0	0.0	18.0	0.0
D_0__Bacteria;D_1__Proteobacteria;D_2__Gammaproteobacteria;D_3__Pasteurellales;D_4__Pasteurellaceae;__	0.0	39.0	56.0	0.0	0.0	0.0	0.0	0.0	57.0	10.0	91.0	0.0	0.0	0.0	0.0	0.0	0.0	0.0	0.0	2.0	0.0	8.0	7.0	0.0	0.0	19.0	0.0	19.0
D_0__Bacteria;D_1__Proteobacteria;D_2__Gammaproteobacteria;D_3__Pseudomonadales;D_4__Moraxellaceae;D_5__Acinetobacter	0.0	0.0	0.0	0.0	0.0	0.0	0.0	0.0	0.0	0.0	0.0	0.0	0.0	0.0	0.0	0.0	0.0	0.0	0.0	3.0	0.0	0.0	0.0	0.0	0.0	0.0	0.0	0.0
D_0__Bacteria;D_1__Proteobacteria;D_2__Gammaproteobacteria;D_3__Pseudomonadales;D_4__Moraxellaceae;D_5__Alkanindiges	0.0	16.0	0.0	0.0	0.0	0.0	0.0	0.0	6.0	0.0	35.0	6.0	0.0	8.0	0.0	10.0	0.0	0.0	0.0	0.0	0.0	0.0	0.0	0.0	0.0	0.0	0.0	0.0
D_0__Bacteria;D_1__Proteobacteria;D_2__Gammaproteobacteria;D_3__Pseudomonadales;D_4__Moraxellaceae;D_5__Moraxella	0.0	0.0	0.0	0.0	0.0	0.0	19.0	0.0	0.0	0.0	126.0	0.0	0.0	2.0	0.0	0.0	0.0	8.0	0.0	9.0	5.0	0.0	0.0	0.0	0.0	6.0	0.0	15.0
D_0__Bacteria;D_1__Proteobacteria;D_2__Gammaproteobacteria;D_3__Pseudomonadales;D_4__Moraxellaceae;__	0.0	0.0	0.0	0.0	0.0	0.0	5.0	0.0	0.0	0.0	0.0	0.0	0.0	0.0	0.0	0.0	0.0	0.0	5.0	0.0	0.0	0.0	0.0	0.0	0.0	0.0	0.0	0.0
D_0__Bacteria;D_1__Proteobacteria;D_2__Gammaproteobacteria;D_3__Pseudomonadales;D_4__Pseudomonadaceae;D_5__Pseudomonas	0.0	0.0	0.0	0.0	3.0	4.0	7.0	0.0	4.0	0.0	0.0	0.0	0.0	5.0	0.0	0.0	0.0	0.0	0.0	0.0	0.0	0.0	0.0	0.0	0.0	0.0	5.0	0.0
D_0__Bacteria;D_1__Proteobacteria;D_2__Gammaproteobacteria;__;__;__	0.0	0.0	0.0	0.0	0.0	0.0	0.0	7.0	0.0	0.0	0.0	0.0	13.0	0.0	0.0	0.0	0.0	0.0	0.0	0.0	71.0	0.0	0.0	0.0	0.0	0.0	0.0	0.0
D_0__Bacteria;D_1__Proteobacteria;__;__;__;__	0.0	0.0	0.0	0.0	0.0	0.0	3.0	3.0	0.0	0.0	0.0	0.0	15.0	7.0	5.0	0.0	4.0	0.0	0.0	3.0	0.0	0.0	0.0	0.0	0.0	0.0	0.0	9.0
D_0__Bacteria;D_1__Spirochaetes;D_2__MVP-15;D_3__uncultured rumen bacterium;D_4__uncultured rumen bacterium;D_5__uncultured rumen bacterium	34.0	98.0	62.0	18.0	0.0	77.0	45.0	106.0	74.0	53.0	42.0	61.0	72.0	62.0	23.0	48.0	0.0	85.0	0.0	0.0	2.0	0.0	25.0	54.0	0.0	68.0	33.0	27.0
D_0__Bacteria;D_1__Spirochaetes;D_2__Spirochaetia;D_3__Spirochaetales;D_4__Spirochaetaceae;D_5__M2PT2-76 termite group	0.0	13.0	10.0	0.0	0.0	0.0	0.0	0.0	0.0	0.0	0.0	0.0	0.0	0.0	0.0	0.0	0.0	9.0	0.0	17.0	0.0	11.0	0.0	8.0	0.0	6.0	15.0	0.0
D_0__Bacteria;D_1__Spirochaetes;D_2__Spirochaetia;D_3__Spirochaetales;D_4__Spirochaetaceae;D_5__Sediminispirochaeta	22.0	46.0	31.0	17.0	19.0	17.0	21.0	27.0	30.0	23.0	27.0	36.0	38.0	35.0	23.0	16.0	34.0	21.0	16.0	33.0	17.0	13.0	0.0	55.0	21.0	31.0	28.0	19.0
D_0__Bacteria;D_1__Spirochaetes;D_2__Spirochaetia;D_3__Spirochaetales;D_4__Spirochaetaceae;D_5__Termite Treponema cluster	0.0	0.0	0.0	5.0	0.0	0.0	0.0	0.0	0.0	0.0	0.0	0.0	0.0	0.0	0.0	0.0	0.0	0.0	0.0	0.0	0.0	0.0	0.0	0.0	0.0	0.0	0.0	0.0
D_0__Bacteria;D_1__Spirochaetes;D_2__Spirochaetia;D_3__Spirochaetales;D_4__Spirochaetaceae;D_5__Treponema 2	151.0	648.0	501.0	77.0	231.0	69.0	101.0	168.0	275.0	310.0	89.0	271.0	126.0	238.0	299.0	144.0	251.0	160.0	246.0	350.0	209.0	371.0	121.0	256.0	247.0	196.0	302.0	275.0
D_0__Bacteria;D_1__Spirochaetes;D_2__Spirochaetia;D_3__Spirochaetales;D_4__Spirochaetaceae;__	2.0	6.0	7.0	0.0	0.0	0.0	0.0	0.0	6.0	0.0	0.0	7.0	8.0	0.0	0.0	0.0	4.0	0.0	0.0	0.0	0.0	0.0	0.0	0.0	0.0	0.0	0.0	0.0
D_0__Bacteria;D_1__Synergistetes;D_2__Synergistia;D_3__Synergistales;D_4__Synergistaceae;D_5__Fretibacterium	7.0	14.0	0.0	5.0	0.0	0.0	24.0	10.0	7.0	0.0	8.0	21.0	16.0	5.0	5.0	13.0	25.0	5.0	13.0	0.0	0.0	0.0	13.0	26.0	6.0	12.0	13.0	16.0
D_0__Bacteria;D_1__Synergistetes;D_2__Synergistia;D_3__Synergistales;D_4__Synergistaceae;D_5__Pyramidobacter	32.0	40.0	73.0	28.0	73.0	31.0	45.0	54.0	47.0	26.0	33.0	62.0	36.0	57.0	74.0	35.0	50.0	49.0	49.0	48.0	28.0	61.0	46.0	61.0	49.0	38.0	90.0	38.0
D_0__Bacteria;D_1__Synergistetes;D_2__Synergistia;D_3__Synergistales;D_4__Synergistaceae;D_5__Synergistes	0.0	7.0	0.0	0.0	0.0	0.0	0.0	0.0	0.0	0.0	0.0	0.0	0.0	0.0	0.0	0.0	0.0	3.0	0.0	0.0	0.0	0.0	0.0	0.0	0.0	0.0	0.0	7.0
D_0__Bacteria;D_1__Synergistetes;D_2__Synergistia;D_3__Synergistales;D_4__Synergistaceae;D_5__uncultured	180.0	95.0	91.0	112.0	161.0	88.0	158.0	154.0	125.0	82.0	122.0	171.0	66.0	131.0	103.0	157.0	89.0	85.0	84.0	77.0	78.0	155.0	168.0	0.0	144.0	92.0	101.0	158.0
D_0__Bacteria;D_1__Tenericutes;D_2__Mollicutes;D_3__Anaeroplasmatales;D_4__Anaeroplasmataceae;D_5__Anaeroplasma	4.0	0.0	10.0	0.0	15.0	0.0	0.0	7.0	0.0	0.0	0.0	7.0	0.0	8.0	10.0	0.0	8.0	10.0	9.0	33.0	2.0	14.0	3.0	0.0	0.0	0.0	8.0	15.0
D_0__Bacteria;D_1__Tenericutes;D_2__Mollicutes;D_3__EMP-G18;D_4__uncultured Mollicutes bacterium;D_5__uncultured Mollicutes bacterium	0.0	14.0	16.0	0.0	0.0	0.0	0.0	2.0	0.0	0.0	0.0	0.0	6.0	0.0	0.0	0.0	5.0	0.0	7.0	23.0	0.0	0.0	0.0	0.0	0.0	0.0	7.0	0.0
D_0__Bacteria;D_1__Tenericutes;D_2__Mollicutes;D_3__Izimaplasmatales;D_4__Izimaplasmataceae;D_5__unidentified rumen bacterium RF3	10.0	9.0	21.0	0.0	0.0	14.0	0.0	0.0	15.0	0.0	0.0	0.0	0.0	0.0	0.0	0.0	0.0	6.0	0.0	12.0	0.0	3.0	0.0	7.0	0.0	5.0	0.0	7.0
D_0__Bacteria;D_1__Tenericutes;D_2__Mollicutes;D_3__Izimaplasmatales;D_4__uncultured bacterium;D_5__uncultured bacterium	0.0	8.0	0.0	15.0	23.0	0.0	0.0	0.0	0.0	0.0	0.0	0.0	0.0	20.0	0.0	0.0	0.0	7.0	0.0	0.0	3.0	0.0	0.0	0.0	0.0	0.0	0.0	0.0
D_0__Bacteria;D_1__Tenericutes;D_2__Mollicutes;D_3__Izimaplasmatales;D_4__uncultured compost bacterium;D_5__uncultured compost bacterium	0.0	0.0	0.0	0.0	0.0	0.0	2.0	15.0	0.0	20.0	0.0	21.0	15.0	0.0	0.0	0.0	8.0	0.0	0.0	0.0	0.0	0.0	15.0	0.0	10.0	0.0	0.0	0.0
D_0__Bacteria;D_1__Tenericutes;D_2__Mollicutes;D_3__Izimaplasmatales;D_4__uncultured rumen bacterium;D_5__uncultured rumen bacterium	0.0	0.0	0.0	0.0	0.0	0.0	0.0	0.0	0.0	0.0	0.0	0.0	0.0	0.0	0.0	0.0	0.0	0.0	2.0	4.0	0.0	0.0	0.0	0.0	0.0	0.0	0.0	0.0
D_0__Bacteria;D_1__Tenericutes;D_2__Mollicutes;D_3__Izimaplasmatales;D_4__unidentified rumen bacterium RFN82;D_5__unidentified rumen bacterium RFN82	0.0	0.0	0.0	0.0	0.0	0.0	0.0	0.0	0.0	0.0	0.0	0.0	0.0	0.0	0.0	11.0	0.0	0.0	0.0	14.0	0.0	0.0	0.0	13.0	0.0	10.0	4.0	0.0
D_0__Bacteria;D_1__Tenericutes;D_2__Mollicutes;D_3__Izimaplasmatales;__;__	0.0	0.0	0.0	0.0	0.0	0.0	0.0	0.0	9.0	0.0	0.0	6.0	0.0	0.0	0.0	0.0	0.0	0.0	0.0	0.0	0.0	0.0	0.0	0.0	0.0	0.0	0.0	0.0
D_0__Bacteria;D_1__Tenericutes;D_2__Mollicutes;D_3__Mollicutes RF39;D_4__Acholeplasmatales bacterium canine oral taxon 316;D_5__Acholeplasmatales bacterium canine oral taxon 316	0.0	0.0	0.0	0.0	0.0	0.0	0.0	18.0	0.0	0.0	0.0	0.0	0.0	0.0	0.0	0.0	0.0	0.0	0.0	0.0	0.0	0.0	0.0	0.0	0.0	0.0	0.0	0.0
D_0__Bacteria;D_1__Tenericutes;D_2__Mollicutes;D_3__Mollicutes RF39;D_4__Firmicutes bacterium CAG:822;D_5__Firmicutes bacterium CAG:822	0.0	0.0	2.0	0.0	0.0	0.0	0.0	0.0	0.0	0.0	0.0	0.0	0.0	0.0	0.0	0.0	0.0	0.0	0.0	0.0	0.0	0.0	0.0	0.0	0.0	0.0	0.0	0.0
D_0__Bacteria;D_1__Tenericutes;D_2__Mollicutes;D_3__Mollicutes RF39;D_4__gut metagenome;D_5__gut metagenome	0.0	15.0	0.0	0.0	0.0	0.0	0.0	0.0	30.0	0.0	0.0	14.0	4.0	6.0	6.0	9.0	0.0	0.0	16.0	0.0	21.0	4.0	0.0	27.0	7.0	26.0	0.0	0.0
D_0__Bacteria;D_1__Tenericutes;D_2__Mollicutes;D_3__Mollicutes RF39;D_4__metagenome;D_5__metagenome	0.0	0.0	0.0	0.0	8.0	0.0	0.0	0.0	4.0	7.0	0.0	0.0	0.0	5.0	0.0	0.0	9.0	0.0	0.0	0.0	28.0	0.0	0.0	0.0	0.0	0.0	0.0	0.0
D_0__Bacteria;D_1__Tenericutes;D_2__Mollicutes;D_3__Mollicutes RF39;D_4__uncultured Erysipelotrichaceae bacterium;D_5__uncultured Erysipelotrichaceae bacterium	0.0	0.0	30.0	7.0	0.0	0.0	0.0	11.0	0.0	0.0	0.0	0.0	23.0	0.0	0.0	0.0	13.0	41.0	36.0	0.0	0.0	0.0	0.0	15.0	0.0	0.0	17.0	0.0
D_0__Bacteria;D_1__Tenericutes;D_2__Mollicutes;D_3__Mollicutes RF39;D_4__uncultured Firmicutes bacterium;D_5__uncultured Firmicutes bacterium	10.0	0.0	0.0	5.0	0.0	0.0	0.0	0.0	0.0	0.0	12.0	0.0	0.0	8.0	0.0	10.0	0.0	0.0	0.0	0.0	0.0	0.0	43.0	68.0	0.0	6.0	0.0	0.0
D_0__Bacteria;D_1__Tenericutes;D_2__Mollicutes;D_3__Mollicutes RF39;D_4__uncultured Lachnospiraceae bacterium;D_5__uncultured Lachnospiraceae bacterium	9.0	0.0	0.0	0.0	0.0	0.0	3.0	9.0	0.0	0.0	0.0	0.0	0.0	0.0	0.0	0.0	0.0	0.0	0.0	0.0	0.0	0.0	0.0	0.0	10.0	0.0	0.0	0.0
D_0__Bacteria;D_1__Tenericutes;D_2__Mollicutes;D_3__Mollicutes RF39;D_4__uncultured Mollicutes bacterium;D_5__uncultured Mollicutes bacterium	0.0	0.0	0.0	0.0	0.0	0.0	3.0	0.0	0.0	0.0	4.0	0.0	0.0	0.0	0.0	0.0	0.0	0.0	0.0	0.0	0.0	0.0	0.0	0.0	0.0	0.0	0.0	0.0
D_0__Bacteria;D_1__Tenericutes;D_2__Mollicutes;D_3__Mollicutes RF39;D_4__uncultured prokaryote;D_5__uncultured prokaryote	3.0	3.0	0.0	0.0	0.0	0.0	0.0	0.0	0.0	0.0	0.0	0.0	0.0	0.0	0.0	0.0	0.0	0.0	0.0	8.0	8.0	0.0	0.0	0.0	2.0	0.0	0.0	0.0
D_0__Bacteria;D_1__Tenericutes;D_2__Mollicutes;D_3__Mollicutes RF39;D_4__uncultured rumen bacterium;D_5__uncultured rumen bacterium	108.0	42.0	27.0	76.0	86.0	84.0	38.0	100.0	31.0	61.0	66.0	32.0	0.0	53.0	50.0	81.0	0.0	74.0	46.0	75.0	70.0	25.0	0.0	71.0	83.0	19.0	31.0	25.0
D_0__Bacteria;D_1__Tenericutes;D_2__Mollicutes;D_3__Mollicutes RF39;D_4__unidentified rumen bacterium RF39;D_5__unidentified rumen bacterium RF39	0.0	66.0	29.0	0.0	0.0	13.0	4.0	62.0	14.0	0.0	24.0	11.0	40.0	39.0	43.0	46.0	0.0	9.0	49.0	11.0	73.0	0.0	63.0	3.0	27.0	29.0	0.0	20.0
D_0__Bacteria;D_1__Tenericutes;D_2__Mollicutes;D_3__Mollicutes RF39;D_4__unidentified rumen bacterium RF9;D_5__unidentified rumen bacterium RF9	0.0	38.0	37.0	0.0	0.0	0.0	0.0	31.0	0.0	31.0	36.0	39.0	31.0	35.0	30.0	39.0	49.0	16.0	52.0	0.0	0.0	51.0	17.0	0.0	34.0	0.0	0.0	36.0
D_0__Bacteria;D_1__Tenericutes;D_2__Mollicutes;D_3__Mollicutes RF39;D_4__unidentified;D_5__unidentified	0.0	0.0	0.0	17.0	0.0	7.0	0.0	0.0	0.0	0.0	0.0	0.0	0.0	0.0	4.0	0.0	0.0	0.0	0.0	0.0	0.0	0.0	0.0	23.0	0.0	0.0	8.0	0.0
D_0__Bacteria;D_1__Tenericutes;D_2__Mollicutes;D_3__Mollicutes RF39;__;__	79.0	47.0	284.0	28.0	89.0	45.0	74.0	82.0	206.0	58.0	68.0	64.0	115.0	57.0	82.0	65.0	29.0	61.0	98.0	130.0	47.0	97.0	46.0	19.0	95.0	88.0	24.0	145.0
D_0__Bacteria;D_1__Tenericutes;D_2__Mollicutes;D_3__Mycoplasmatales;D_4__Mycoplasmataceae;D_5__Mycoplasma	0.0	0.0	4.0	0.0	0.0	0.0	0.0	0.0	0.0	0.0	0.0	0.0	9.0	0.0	0.0	0.0	0.0	0.0	0.0	0.0	0.0	5.0	0.0	0.0	0.0	0.0	33.0	0.0
D_0__Bacteria;D_1__Tenericutes;D_2__Mollicutes;D_3__NED5E9;D_4__uncultured rumen bacterium;D_5__uncultured rumen bacterium	0.0	13.0	17.0	0.0	0.0	0.0	17.0	14.0	17.0	14.0	0.0	28.0	0.0	16.0	0.0	0.0	0.0	16.0	0.0	0.0	0.0	0.0	0.0	6.0	0.0	0.0	16.0	19.0
D_0__Bacteria;D_1__Tenericutes;D_2__Mollicutes;D_3__NED5E9;__;__	0.0	0.0	0.0	0.0	10.0	11.0	0.0	0.0	0.0	0.0	0.0	0.0	0.0	0.0	9.0	0.0	0.0	0.0	0.0	27.0	0.0	16.0	0.0	0.0	0.0	0.0	0.0	0.0
D_0__Bacteria;D_1__Tenericutes;D_2__Mollicutes;__;__;__	0.0	0.0	0.0	0.0	0.0	0.0	0.0	0.0	0.0	0.0	0.0	0.0	0.0	0.0	0.0	0.0	0.0	0.0	0.0	12.0	0.0	0.0	3.0	0.0	0.0	0.0	0.0	0.0
D_0__Bacteria;D_1__Verrucomicrobia;D_2__Verrucomicrobiae;D_3__LD1-PB3;D_4__uncultured rumen bacterium;D_5__uncultured rumen bacterium	40.0	35.0	43.0	104.0	49.0	85.0	47.0	47.0	85.0	24.0	0.0	77.0	208.0	48.0	25.0	79.0	17.0	73.0	42.0	19.0	37.0	98.0	55.0	57.0	53.0	17.0	48.0	50.0
D_0__Bacteria;D_1__Verrucomicrobia;D_2__Verrucomicrobiae;D_3__LD1-PB3;__;__	0.0	0.0	0.0	0.0	0.0	0.0	0.0	0.0	0.0	0.0	0.0	0.0	0.0	0.0	3.0	0.0	0.0	0.0	0.0	0.0	0.0	0.0	0.0	0.0	0.0	0.0	0.0	0.0
D_0__Bacteria;D_1__Verrucomicrobia;D_2__Verrucomicrobiae;D_3__Opitutales;D_4__Puniceicoccaceae;D_5__Cerasicoccus	0.0	0.0	0.0	0.0	0.0	0.0	0.0	0.0	0.0	0.0	0.0	4.0	0.0	0.0	0.0	0.0	0.0	0.0	0.0	0.0	0.0	0.0	0.0	0.0	0.0	0.0	0.0	0.0
D_0__Bacteria;D_1__Verrucomicrobia;D_2__Verrucomicrobiae;D_3__Opitutales;D_4__Puniceicoccaceae;D_5__uncultured	0.0	0.0	0.0	0.0	0.0	0.0	0.0	0.0	0.0	0.0	0.0	4.0	4.0	0.0	0.0	0.0	0.0	0.0	0.0	0.0	0.0	0.0	0.0	0.0	0.0	0.0	0.0	0.0
D_0__Bacteria;D_1__Verrucomicrobia;D_2__Verrucomicrobiae;D_3__Opitutales;D_4__Puniceicoccaceae;__	11.0	0.0	18.0	0.0	0.0	0.0	0.0	0.0	0.0	0.0	5.0	0.0	6.0	0.0	0.0	0.0	0.0	0.0	2.0	0.0	0.0	0.0	0.0	0.0	0.0	0.0	10.0	0.0
D_0__Bacteria;D_1__Verrucomicrobia;D_2__Verrucomicrobiae;D_3__Pedosphaerales;D_4__Pedosphaeraceae;D_5__uncultured rumen bacterium	0.0	25.0	21.0	0.0	21.0	13.0	0.0	0.0	9.0	11.0	9.0	11.0	12.0	20.0	0.0	6.0	13.0	6.0	9.0	20.0	0.0	19.0	0.0	5.0	11.0	19.0	12.0	12.0
D_0__Bacteria;D_1__WPS-2;D_2__Burkholderiales bacterium Beta_02;D_3__Burkholderiales bacterium Beta_02;D_4__Burkholderiales bacterium Beta_02;D_5__Burkholderiales bacterium Beta_02	17.0	0.0	15.0	0.0	0.0	17.0	0.0	18.0	0.0	0.0	0.0	27.0	0.0	0.0	0.0	8.0	0.0	14.0	16.0	0.0	0.0	0.0	17.0	0.0	0.0	0.0	5.0	12.0
D_0__Bacteria;D_1__WPS-2;D_2__uncultured rumen bacterium;D_3__uncultured rumen bacterium;D_4__uncultured rumen bacterium;D_5__uncultured rumen bacterium	0.0	12.0	2.0	0.0	0.0	0.0	41.0	0.0	7.0	0.0	0.0	0.0	0.0	0.0	0.0	0.0	0.0	0.0	0.0	0.0	0.0	0.0	0.0	0.0	0.0	0.0	0.0	2.0
D_0__Bacteria;D_1__WPS-2;__;__;__;__	0.0	0.0	0.0	0.0	45.0	0.0	34.0	0.0	0.0	14.0	0.0	10.0	8.0	0.0	0.0	17.0	27.0	0.0	15.0	0.0	0.0	39.0	6.0	59.0	20.0	0.0	44.0	11.0
D_0__Bacteria;__;__;__;__;__	201.0	263.0	213.0	50.0	167.0	163.0	195.0	133.0	329.0	141.0	11.0	187.0	144.0	202.0	149.0	146.0	125.0	188.0	176.0	210.0	205.0	151.0	61.0	109.0	76.0	127.0	201.0	230.0
D_0__Eukaryota;D_1__Excavata;D_2__Metamonada;D_3__Parabasalia;D_4__Hypotrichomonadea;D_5__Trichomitus	0.0	0.0	0.0	60.0	26.0	87.0	0.0	69.0	0.0	40.0	73.0	407.0	527.0	0.0	147.0	79.0	0.0	41.0	69.0	149.0	0.0	32.0	0.0	32.0	12.0	0.0	18.0	260.0
D_0__Eukaryota;D_1__Excavata;D_2__Metamonada;D_3__Parabasalia;__;__	0.0	0.0	0.0	0.0	0.0	0.0	0.0	0.0	0.0	0.0	0.0	0.0	0.0	2.0	0.0	0.0	0.0	0.0	0.0	0.0	0.0	0.0	0.0	0.0	0.0	0.0	0.0	0.0
D_0__Eukaryota;D_1__Opisthokonta;D_2__Nucletmycea;D_3__Fungi;__;__	0.0	0.0	0.0	0.0	0.0	0.0	0.0	0.0	0.0	0.0	0.0	0.0	0.0	0.0	0.0	0.0	0.0	0.0	0.0	0.0	2.0	0.0	0.0	0.0	0.0	0.0	0.0	0.0
D_0__Eukaryota;__;__;__;__;__	0.0	0.0	3.0	0.0	0.0	0.0	0.0	0.0	0.0	0.0	0.0	0.0	0.0	0.0	0.0	5.0	0.0	0.0	0.0	0.0	0.0	0.0	0.0	0.0	2.0	0.0	3.0	0.0
Unassigned;__;__;__;__;__	0.0	0.0	0.0	2.0	0.0	0.0	0.0	0.0	2.0	0.0	0.0	0.0	0.0	0.0	0.0	0.0	0.0	0.0	0.0	0.0	0.0	0.0	0.0	0.0	0.0	0.0	0.0	0.0
