# Supplementary material for: The Rumen Microbiome Composition of Raramuri Criollo and European Cattle in an Extensive System
Source: Microorganisms. 2024 Oct 31;12(11):2203. doi: 10.3390/microorganisms12112203 (PMC11596369; doi:10.3390/microorganisms12112203)
Supplement: Supplementary file 1 [file microorganisms-12-02203-s001.zip › File S2_Total OTUs rain.tsv]

# Constructed from biom file
#OTU ID	1567CHs45	2041CHs45	2083CHs45	2173CHs45	2181CHs45	2209CHs45	2233CHs45	2235CHs45	2288CHs45	2328CHs45	2347CHs45	2351CHs45	2368CHs45	2378CHs45	2387CHs45	2414CHs45	2425CHs45	2433CHs45	2441CHs45	2446CHs45	2821CHs45	2858CHs45	2870CHs45	2926CHs45	2929CHs45	2933CHs45	2939CHs45	2947CHs45	2948CHs45	2949CHs45	2962CHs45	3086CHs45	339CHs45	4002CHs45	803CHs45
D_0__Archaea;D_1__Euryarchaeota;D_2__Methanobacteria;D_3__Methanobacteriales;D_4__Methanobacteriaceae;D_5__Methanobrevibacter	446.0	70.0	135.0	172.0	36.0	246.0	36.0	102.0	120.0	166.0	106.0	175.0	117.0	220.0	269.0	47.0	238.0	66.0	0.0	207.0	353.0	157.0	54.0	122.0	98.0	225.0	159.0	201.0	245.0	319.0	110.0	374.0	262.0	79.0	53.0
D_0__Archaea;D_1__Euryarchaeota;D_2__Methanobacteria;D_3__Methanobacteriales;D_4__Methanobacteriaceae;D_5__Methanosphaera	29.0	2.0	33.0	43.0	24.0	62.0	27.0	0.0	3.0	27.0	13.0	41.0	36.0	16.0	44.0	0.0	198.0	18.0	12.0	0.0	91.0	184.0	0.0	27.0	0.0	26.0	82.0	118.0	156.0	50.0	75.0	36.0	42.0	0.0	0.0
D_0__Archaea;D_1__Euryarchaeota;D_2__Methanobacteria;D_3__Methanobacteriales;D_4__Methanobacteriaceae;__	0.0	0.0	18.0	0.0	0.0	2.0	0.0	0.0	0.0	0.0	0.0	22.0	0.0	0.0	31.0	0.0	0.0	0.0	0.0	0.0	0.0	0.0	0.0	0.0	0.0	0.0	0.0	0.0	0.0	0.0	0.0	0.0	0.0	0.0	0.0
D_0__Archaea;D_1__Euryarchaeota;D_2__Thermoplasmata;D_3__Methanomassiliicoccales;D_4__Methanomethylophilaceae;D_5__uncultured	17.0	0.0	13.0	0.0	0.0	0.0	30.0	11.0	0.0	8.0	0.0	5.0	3.0	2.0	10.0	2.0	23.0	32.0	0.0	28.0	8.0	59.0	0.0	14.0	6.0	22.0	0.0	0.0	0.0	0.0	8.0	0.0	30.0	0.0	17.0
D_0__Bacteria;D_1__Acidobacteria;D_2__Subgroup 6;__;__;__	0.0	0.0	0.0	0.0	0.0	0.0	0.0	0.0	0.0	0.0	0.0	0.0	0.0	0.0	0.0	0.0	0.0	0.0	0.0	0.0	0.0	0.0	0.0	0.0	0.0	0.0	0.0	0.0	0.0	2.0	0.0	0.0	0.0	0.0	0.0
D_0__Bacteria;D_1__Actinobacteria;D_2__Actinobacteria;D_3__Actinomycetales;D_4__Actinomycetaceae;D_5__Actinomyces	0.0	0.0	0.0	0.0	0.0	0.0	0.0	0.0	0.0	2.0	0.0	0.0	0.0	0.0	0.0	0.0	0.0	0.0	0.0	0.0	0.0	0.0	0.0	0.0	0.0	0.0	0.0	0.0	0.0	0.0	0.0	0.0	0.0	0.0	0.0
D_0__Bacteria;D_1__Actinobacteria;D_2__Actinobacteria;D_3__Corynebacteriales;D_4__Corynebacteriaceae;D_5__Corynebacterium 1	0.0	0.0	0.0	0.0	0.0	0.0	0.0	0.0	0.0	0.0	0.0	0.0	0.0	0.0	3.0	0.0	0.0	0.0	0.0	0.0	0.0	0.0	0.0	0.0	0.0	0.0	0.0	0.0	0.0	0.0	0.0	0.0	0.0	0.0	0.0
D_0__Bacteria;D_1__Actinobacteria;D_2__Actinobacteria;D_3__Micrococcales;D_4__Microbacteriaceae;D_5__Curtobacterium	0.0	0.0	0.0	0.0	0.0	0.0	0.0	0.0	0.0	0.0	0.0	0.0	0.0	0.0	0.0	0.0	0.0	0.0	0.0	0.0	0.0	0.0	0.0	0.0	3.0	0.0	0.0	0.0	0.0	0.0	0.0	0.0	0.0	0.0	0.0
D_0__Bacteria;D_1__Actinobacteria;D_2__Actinobacteria;D_3__Micrococcales;__;__	0.0	0.0	0.0	0.0	0.0	0.0	0.0	0.0	0.0	0.0	0.0	0.0	0.0	0.0	0.0	0.0	0.0	0.0	0.0	0.0	0.0	0.0	0.0	0.0	0.0	2.0	0.0	0.0	0.0	0.0	0.0	0.0	0.0	0.0	0.0
D_0__Bacteria;D_1__Actinobacteria;D_2__Actinobacteria;D_3__Propionibacteriales;D_4__Nocardioidaceae;D_5__Nocardioides	0.0	0.0	0.0	0.0	0.0	0.0	0.0	0.0	0.0	0.0	0.0	0.0	0.0	0.0	2.0	0.0	0.0	0.0	0.0	0.0	0.0	0.0	0.0	0.0	0.0	0.0	0.0	0.0	0.0	0.0	0.0	0.0	0.0	0.0	0.0
D_0__Bacteria;D_1__Actinobacteria;D_2__Actinobacteria;__;__;__	0.0	0.0	0.0	0.0	0.0	0.0	0.0	0.0	0.0	0.0	0.0	0.0	0.0	0.0	0.0	0.0	0.0	0.0	0.0	0.0	0.0	0.0	0.0	0.0	0.0	0.0	0.0	0.0	0.0	0.0	3.0	0.0	0.0	0.0	0.0
D_0__Bacteria;D_1__Actinobacteria;D_2__Coriobacteriia;D_3__Coriobacteriales;D_4__Atopobiaceae;D_5__Atopobium	96.0	0.0	0.0	0.0	0.0	29.0	6.0	0.0	0.0	19.0	0.0	0.0	0.0	10.0	0.0	0.0	32.0	0.0	0.0	0.0	0.0	2.0	11.0	0.0	0.0	0.0	22.0	0.0	15.0	0.0	6.0	30.0	21.0	0.0	0.0
D_0__Bacteria;D_1__Actinobacteria;D_2__Coriobacteriia;D_3__Coriobacteriales;D_4__Atopobiaceae;D_5__Olsenella	92.0	67.0	148.0	129.0	109.0	91.0	0.0	64.0	31.0	53.0	54.0	105.0	59.0	31.0	87.0	0.0	219.0	45.0	109.0	190.0	219.0	149.0	53.0	4.0	103.0	159.0	34.0	379.0	107.0	81.0	0.0	208.0	63.0	2.0	115.0
D_0__Bacteria;D_1__Actinobacteria;D_2__Coriobacteriia;D_3__Coriobacteriales;D_4__Atopobiaceae;D_5__uncultured	0.0	0.0	0.0	3.0	0.0	0.0	0.0	0.0	7.0	0.0	2.0	0.0	0.0	4.0	8.0	0.0	0.0	0.0	0.0	0.0	2.0	11.0	0.0	0.0	0.0	0.0	5.0	0.0	0.0	0.0	0.0	0.0	0.0	0.0	2.0
D_0__Bacteria;D_1__Actinobacteria;D_2__Coriobacteriia;D_3__Coriobacteriales;D_4__Atopobiaceae;__	7.0	0.0	0.0	0.0	0.0	0.0	0.0	0.0	0.0	0.0	0.0	0.0	0.0	4.0	0.0	0.0	3.0	0.0	0.0	0.0	0.0	0.0	0.0	0.0	0.0	0.0	0.0	0.0	0.0	2.0	0.0	0.0	0.0	0.0	0.0
D_0__Bacteria;D_1__Actinobacteria;D_2__Coriobacteriia;D_3__Coriobacteriales;D_4__Coriobacteriales Incertae Sedis;D_5__Raoultibacter	0.0	0.0	0.0	0.0	0.0	7.0	0.0	0.0	4.0	0.0	0.0	0.0	0.0	0.0	0.0	0.0	2.0	0.0	0.0	0.0	0.0	0.0	0.0	5.0	5.0	10.0	0.0	0.0	7.0	0.0	6.0	0.0	12.0	0.0	0.0
D_0__Bacteria;D_1__Actinobacteria;D_2__Coriobacteriia;D_3__Coriobacteriales;D_4__Coriobacteriales Incertae Sedis;D_5__uncultured	0.0	0.0	0.0	0.0	0.0	0.0	0.0	0.0	0.0	0.0	0.0	0.0	0.0	0.0	0.0	0.0	0.0	0.0	0.0	0.0	0.0	3.0	0.0	0.0	0.0	0.0	0.0	0.0	0.0	0.0	0.0	0.0	0.0	0.0	0.0
D_0__Bacteria;D_1__Actinobacteria;D_2__Coriobacteriia;D_3__Coriobacteriales;D_4__Eggerthellaceae;D_5__CHKCI002	0.0	2.0	0.0	0.0	0.0	0.0	0.0	0.0	0.0	0.0	0.0	0.0	0.0	0.0	0.0	0.0	0.0	0.0	0.0	0.0	0.0	0.0	0.0	0.0	0.0	0.0	0.0	0.0	0.0	0.0	0.0	0.0	0.0	0.0	0.0
D_0__Bacteria;D_1__Actinobacteria;D_2__Coriobacteriia;D_3__Coriobacteriales;D_4__Eggerthellaceae;D_5__DNF00809	5.0	0.0	0.0	29.0	2.0	23.0	0.0	16.0	0.0	5.0	0.0	0.0	2.0	17.0	15.0	0.0	58.0	0.0	3.0	13.0	38.0	0.0	34.0	28.0	0.0	5.0	0.0	45.0	0.0	38.0	37.0	0.0	17.0	0.0	10.0
D_0__Bacteria;D_1__Actinobacteria;D_2__Coriobacteriia;D_3__Coriobacteriales;D_4__Eggerthellaceae;D_5__Enterorhabdus	0.0	20.0	0.0	0.0	2.0	5.0	0.0	0.0	0.0	0.0	0.0	47.0	0.0	0.0	0.0	0.0	0.0	0.0	0.0	0.0	0.0	0.0	0.0	0.0	0.0	0.0	0.0	0.0	18.0	0.0	2.0	0.0	0.0	0.0	0.0
D_0__Bacteria;D_1__Actinobacteria;D_2__Coriobacteriia;D_3__Coriobacteriales;D_4__Eggerthellaceae;D_5__uncultured	11.0	0.0	0.0	6.0	0.0	0.0	0.0	0.0	5.0	0.0	0.0	0.0	0.0	0.0	0.0	0.0	0.0	0.0	0.0	0.0	0.0	0.0	0.0	0.0	0.0	0.0	0.0	0.0	0.0	4.0	6.0	0.0	0.0	0.0	0.0
D_0__Bacteria;D_1__Actinobacteria;D_2__Coriobacteriia;D_3__Coriobacteriales;D_4__Eggerthellaceae;__	0.0	2.0	25.0	2.0	45.0	0.0	36.0	2.0	0.0	2.0	19.0	2.0	0.0	19.0	13.0	0.0	2.0	0.0	0.0	0.0	15.0	0.0	0.0	0.0	0.0	0.0	36.0	0.0	30.0	6.0	3.0	0.0	0.0	0.0	2.0
D_0__Bacteria;D_1__Actinobacteria;D_2__Coriobacteriia;D_3__Coriobacteriales;D_4__uncultured;D_5__uncultured Coriobacteriaceae bacterium	0.0	0.0	0.0	3.0	0.0	0.0	0.0	0.0	0.0	0.0	0.0	0.0	0.0	0.0	0.0	0.0	0.0	0.0	0.0	0.0	0.0	0.0	0.0	0.0	0.0	0.0	0.0	0.0	0.0	0.0	0.0	0.0	0.0	0.0	0.0
D_0__Bacteria;D_1__Actinobacteria;D_2__Coriobacteriia;D_3__Coriobacteriales;D_4__uncultured;D_5__uncultured bacterium	0.0	0.0	0.0	0.0	0.0	0.0	0.0	0.0	0.0	0.0	0.0	0.0	0.0	0.0	0.0	0.0	0.0	0.0	0.0	0.0	0.0	0.0	0.0	0.0	0.0	0.0	0.0	0.0	2.0	0.0	0.0	0.0	3.0	0.0	0.0
D_0__Bacteria;D_1__Actinobacteria;D_2__Coriobacteriia;D_3__Coriobacteriales;D_4__uncultured;__	0.0	0.0	0.0	0.0	0.0	0.0	0.0	0.0	0.0	0.0	0.0	0.0	0.0	2.0	0.0	3.0	0.0	0.0	0.0	0.0	0.0	0.0	0.0	0.0	0.0	0.0	0.0	0.0	0.0	0.0	0.0	0.0	0.0	0.0	0.0
D_0__Bacteria;D_1__Actinobacteria;D_2__Coriobacteriia;D_3__Coriobacteriales;__;__	0.0	0.0	0.0	2.0	2.0	0.0	8.0	0.0	7.0	0.0	0.0	0.0	12.0	0.0	0.0	0.0	2.0	0.0	0.0	0.0	0.0	0.0	0.0	6.0	8.0	0.0	0.0	0.0	0.0	0.0	0.0	2.0	0.0	2.0	0.0
D_0__Bacteria;D_1__Actinobacteria;__;__;__;__	0.0	0.0	0.0	0.0	0.0	0.0	0.0	0.0	0.0	0.0	0.0	2.0	2.0	0.0	0.0	0.0	0.0	0.0	0.0	0.0	0.0	0.0	0.0	0.0	0.0	0.0	0.0	0.0	0.0	0.0	0.0	0.0	0.0	0.0	0.0
D_0__Bacteria;D_1__Bacteroidetes;D_2__Bacteroidia;D_3__Bacteroidales;D_4__Bacteroidaceae;D_5__Bacteroides	11.0	0.0	0.0	3.0	0.0	0.0	5.0	0.0	2.0	0.0	0.0	2.0	0.0	3.0	3.0	0.0	0.0	0.0	0.0	8.0	0.0	0.0	0.0	0.0	0.0	0.0	0.0	18.0	4.0	9.0	0.0	0.0	0.0	0.0	0.0
D_0__Bacteria;D_1__Bacteroidetes;D_2__Bacteroidia;D_3__Bacteroidales;D_4__Bacteroidales BS11 gut group;Ambiguous_taxa	310.0	192.0	252.0	366.0	184.0	147.0	467.0	365.0	341.0	332.0	307.0	311.0	242.0	307.0	137.0	154.0	120.0	281.0	174.0	66.0	501.0	310.0	339.0	92.0	276.0	73.0	240.0	309.0	81.0	142.0	341.0	276.0	89.0	286.0	202.0
D_0__Bacteria;D_1__Bacteroidetes;D_2__Bacteroidia;D_3__Bacteroidales;D_4__Bacteroidales BS11 gut group;D_5__uncultured Bacteroidetes bacterium	0.0	4.0	0.0	2.0	0.0	0.0	0.0	0.0	0.0	0.0	0.0	0.0	0.0	0.0	2.0	0.0	0.0	0.0	0.0	2.0	0.0	3.0	2.0	0.0	0.0	0.0	0.0	2.0	3.0	8.0	0.0	0.0	0.0	0.0	0.0
D_0__Bacteria;D_1__Bacteroidetes;D_2__Bacteroidia;D_3__Bacteroidales;D_4__Bacteroidales BS11 gut group;D_5__uncultured bacterium	47.0	98.0	31.0	136.0	74.0	92.0	228.0	58.0	70.0	67.0	42.0	0.0	73.0	52.0	78.0	20.0	75.0	62.0	35.0	22.0	32.0	118.0	48.0	125.0	218.0	0.0	87.0	212.0	0.0	27.0	40.0	118.0	0.0	40.0	142.0
D_0__Bacteria;D_1__Bacteroidetes;D_2__Bacteroidia;D_3__Bacteroidales;D_4__Bacteroidales BS11 gut group;D_5__uncultured rumen bacterium	178.0	125.0	173.0	267.0	304.0	227.0	374.0	54.0	159.0	88.0	23.0	185.0	110.0	335.0	341.0	298.0	105.0	77.0	200.0	375.0	225.0	355.0	220.0	54.0	89.0	233.0	84.0	102.0	182.0	194.0	221.0	80.0	64.0	314.0	143.0
D_0__Bacteria;D_1__Bacteroidetes;D_2__Bacteroidia;D_3__Bacteroidales;D_4__Bacteroidales BS11 gut group;__	161.0	97.0	72.0	44.0	5.0	70.0	151.0	58.0	61.0	142.0	46.0	18.0	115.0	0.0	88.0	131.0	84.0	82.0	10.0	86.0	66.0	160.0	114.0	92.0	105.0	103.0	138.0	38.0	289.0	193.0	51.0	18.0	50.0	55.0	106.0
D_0__Bacteria;D_1__Bacteroidetes;D_2__Bacteroidia;D_3__Bacteroidales;D_4__Bacteroidales RF16 group;D_5__uncultured bacterium	73.0	48.0	61.0	67.0	153.0	29.0	179.0	55.0	79.0	22.0	15.0	23.0	38.0	48.0	155.0	78.0	61.0	69.0	0.0	78.0	43.0	14.0	17.0	192.0	32.0	25.0	188.0	109.0	67.0	28.0	149.0	86.0	0.0	92.0	164.0
D_0__Bacteria;D_1__Bacteroidetes;D_2__Bacteroidia;D_3__Bacteroidales;D_4__Bacteroidales RF16 group;D_5__uncultured rumen bacterium	36.0	10.0	0.0	12.0	0.0	2.0	73.0	62.0	0.0	0.0	0.0	20.0	0.0	79.0	103.0	0.0	0.0	12.0	0.0	19.0	19.0	69.0	0.0	11.0	0.0	12.0	107.0	0.0	0.0	0.0	72.0	25.0	9.0	0.0	0.0
D_0__Bacteria;D_1__Bacteroidetes;D_2__Bacteroidia;D_3__Bacteroidales;D_4__Bacteroidales RF16 group;D_5__unidentified rumen bacterium RFN41	0.0	0.0	0.0	0.0	0.0	0.0	41.0	0.0	0.0	0.0	14.0	0.0	0.0	0.0	0.0	0.0	0.0	0.0	0.0	38.0	0.0	0.0	0.0	0.0	0.0	0.0	0.0	0.0	19.0	0.0	0.0	2.0	0.0	0.0	0.0
D_0__Bacteria;D_1__Bacteroidetes;D_2__Bacteroidia;D_3__Bacteroidales;D_4__Bacteroidales RF16 group;D_5__unidentified rumen bacterium RFN46	42.0	189.0	0.0	4.0	79.0	69.0	68.0	58.0	0.0	13.0	60.0	133.0	0.0	0.0	59.0	85.0	0.0	0.0	86.0	121.0	0.0	85.0	36.0	103.0	66.0	64.0	169.0	5.0	127.0	50.0	0.0	63.0	0.0	101.0	97.0
D_0__Bacteria;D_1__Bacteroidetes;D_2__Bacteroidia;D_3__Bacteroidales;D_4__Bacteroidales RF16 group;D_5__unidentified rumen bacterium RFN47	0.0	0.0	10.0	0.0	3.0	0.0	0.0	3.0	0.0	0.0	0.0	0.0	0.0	0.0	0.0	3.0	0.0	0.0	0.0	0.0	3.0	4.0	0.0	0.0	2.0	0.0	3.0	14.0	0.0	0.0	0.0	3.0	0.0	0.0	0.0
D_0__Bacteria;D_1__Bacteroidetes;D_2__Bacteroidia;D_3__Bacteroidales;D_4__Bacteroidales RF16 group;D_5__unidentified rumen bacterium RFN86	0.0	0.0	0.0	6.0	0.0	0.0	0.0	0.0	0.0	0.0	0.0	2.0	0.0	0.0	0.0	0.0	0.0	0.0	0.0	0.0	0.0	0.0	0.0	0.0	0.0	0.0	0.0	0.0	0.0	0.0	0.0	0.0	0.0	0.0	0.0
D_0__Bacteria;D_1__Bacteroidetes;D_2__Bacteroidia;D_3__Bacteroidales;D_4__Bacteroidales RF16 group;__	268.0	183.0	168.0	205.0	261.0	235.0	267.0	317.0	134.0	194.0	139.0	337.0	178.0	283.0	297.0	344.0	448.0	260.0	253.0	425.0	206.0	288.0	210.0	283.0	235.0	349.0	311.0	242.0	155.0	285.0	351.0	415.0	242.0	446.0	449.0
D_0__Bacteria;D_1__Bacteroidetes;D_2__Bacteroidia;D_3__Bacteroidales;D_4__Bacteroidales UCG-001;Ambiguous_taxa	0.0	0.0	0.0	7.0	3.0	0.0	0.0	0.0	2.0	0.0	0.0	24.0	0.0	2.0	0.0	0.0	0.0	0.0	3.0	0.0	0.0	0.0	0.0	5.0	0.0	0.0	3.0	0.0	0.0	0.0	0.0	0.0	0.0	0.0	0.0
D_0__Bacteria;D_1__Bacteroidetes;D_2__Bacteroidia;D_3__Bacteroidales;D_4__Bacteroidales UCG-001;D_5__uncultured prokaryote	0.0	0.0	0.0	0.0	0.0	0.0	0.0	0.0	0.0	0.0	0.0	0.0	2.0	0.0	0.0	0.0	0.0	0.0	0.0	0.0	0.0	0.0	0.0	0.0	0.0	0.0	0.0	0.0	0.0	0.0	0.0	0.0	0.0	0.0	0.0
D_0__Bacteria;D_1__Bacteroidetes;D_2__Bacteroidia;D_3__Bacteroidales;D_4__Bacteroidales UCG-001;D_5__uncultured rumen bacterium	255.0	219.0	240.0	205.0	368.0	213.0	627.0	392.0	250.0	313.0	372.0	248.0	149.0	190.0	451.0	91.0	183.0	429.0	147.0	256.0	227.0	249.0	170.0	482.0	255.0	243.0	252.0	232.0	234.0	29.0	475.0	368.0	245.0	162.0	244.0
D_0__Bacteria;D_1__Bacteroidetes;D_2__Bacteroidia;D_3__Bacteroidales;D_4__Bacteroidales UCG-001;__	0.0	0.0	0.0	0.0	0.0	0.0	3.0	0.0	0.0	0.0	4.0	5.0	0.0	0.0	3.0	0.0	5.0	3.0	0.0	0.0	0.0	3.0	2.0	0.0	0.0	0.0	0.0	0.0	0.0	0.0	0.0	0.0	0.0	4.0	0.0
D_0__Bacteria;D_1__Bacteroidetes;D_2__Bacteroidia;D_3__Bacteroidales;D_4__Bacteroidetes BD2-2;D_5__uncultured rumen bacterium	0.0	59.0	23.0	61.0	21.0	22.0	123.0	60.0	20.0	54.0	19.0	64.0	26.0	12.0	39.0	71.0	87.0	144.0	24.0	101.0	65.0	0.0	49.0	21.0	26.0	42.0	20.0	2.0	31.0	6.0	28.0	12.0	0.0	22.0	134.0
D_0__Bacteria;D_1__Bacteroidetes;D_2__Bacteroidia;D_3__Bacteroidales;D_4__Bacteroidetes vadinHA17;__	5.0	0.0	0.0	0.0	0.0	3.0	0.0	0.0	0.0	0.0	0.0	0.0	0.0	0.0	0.0	0.0	0.0	0.0	0.0	0.0	0.0	8.0	0.0	0.0	0.0	0.0	0.0	0.0	0.0	0.0	0.0	0.0	0.0	0.0	10.0
D_0__Bacteria;D_1__Bacteroidetes;D_2__Bacteroidia;D_3__Bacteroidales;D_4__Barnesiellaceae;D_5__Barnesiella	0.0	0.0	0.0	0.0	0.0	0.0	0.0	0.0	0.0	0.0	0.0	0.0	0.0	0.0	0.0	0.0	0.0	0.0	0.0	2.0	0.0	0.0	0.0	0.0	0.0	0.0	0.0	0.0	0.0	0.0	0.0	0.0	0.0	0.0	0.0
D_0__Bacteria;D_1__Bacteroidetes;D_2__Bacteroidia;D_3__Bacteroidales;D_4__CAP-aah99b04;D_5__uncultured bacterium	0.0	0.0	37.0	0.0	0.0	0.0	0.0	0.0	0.0	0.0	0.0	0.0	0.0	49.0	0.0	0.0	0.0	0.0	0.0	0.0	0.0	0.0	0.0	0.0	77.0	0.0	9.0	0.0	0.0	0.0	0.0	0.0	0.0	0.0	0.0
D_0__Bacteria;D_1__Bacteroidetes;D_2__Bacteroidia;D_3__Bacteroidales;D_4__COB P4-1 termite group;Ambiguous_taxa	52.0	40.0	0.0	17.0	23.0	0.0	150.0	68.0	88.0	155.0	30.0	27.0	66.0	34.0	56.0	2.0	0.0	96.0	38.0	83.0	0.0	199.0	44.0	68.0	88.0	31.0	0.0	137.0	46.0	58.0	43.0	23.0	0.0	46.0	51.0
D_0__Bacteria;D_1__Bacteroidetes;D_2__Bacteroidia;D_3__Bacteroidales;D_4__Dysgonomonadaceae;D_5__uncultured	8.0	0.0	4.0	0.0	0.0	0.0	15.0	12.0	0.0	0.0	3.0	0.0	0.0	0.0	0.0	5.0	0.0	0.0	4.0	0.0	0.0	23.0	0.0	0.0	8.0	4.0	0.0	23.0	10.0	0.0	13.0	0.0	0.0	0.0	6.0
D_0__Bacteria;D_1__Bacteroidetes;D_2__Bacteroidia;D_3__Bacteroidales;D_4__F082;Ambiguous_taxa	404.0	398.0	339.0	309.0	393.0	647.0	924.0	515.0	551.0	420.0	432.0	121.0	166.0	605.0	250.0	421.0	683.0	460.0	146.0	827.0	484.0	502.0	372.0	546.0	407.0	485.0	481.0	329.0	685.0	375.0	458.0	463.0	326.0	431.0	725.0
D_0__Bacteria;D_1__Bacteroidetes;D_2__Bacteroidia;D_3__Bacteroidales;D_4__F082;D_5__bacterium P201	0.0	0.0	0.0	0.0	0.0	0.0	39.0	0.0	0.0	0.0	0.0	5.0	0.0	0.0	0.0	0.0	0.0	0.0	0.0	0.0	3.0	0.0	0.0	0.0	0.0	0.0	0.0	0.0	0.0	53.0	15.0	0.0	0.0	0.0	0.0
D_0__Bacteria;D_1__Bacteroidetes;D_2__Bacteroidia;D_3__Bacteroidales;D_4__F082;D_5__uncultured bacterium	523.0	465.0	492.0	458.0	436.0	365.0	661.0	544.0	584.0	496.0	292.0	772.0	184.0	840.0	595.0	482.0	847.0	290.0	413.0	805.0	445.0	743.0	556.0	560.0	508.0	443.0	579.0	318.0	667.0	410.0	390.0	491.0	814.0	667.0	921.0
D_0__Bacteria;D_1__Bacteroidetes;D_2__Bacteroidia;D_3__Bacteroidales;D_4__F082;D_5__uncultured rumen bacterium	264.0	459.0	275.0	329.0	179.0	215.0	407.0	436.0	336.0	415.0	439.0	419.0	173.0	863.0	295.0	330.0	432.0	508.0	166.0	928.0	460.0	443.0	340.0	494.0	174.0	504.0	275.0	237.0	689.0	168.0	436.0	407.0	487.0	114.0	335.0
D_0__Bacteria;D_1__Bacteroidetes;D_2__Bacteroidia;D_3__Bacteroidales;D_4__F082;__	588.0	797.0	640.0	704.0	594.0	519.0	615.0	754.0	887.0	504.0	885.0	830.0	343.0	1107.0	524.0	661.0	668.0	1057.0	468.0	567.0	1007.0	494.0	723.0	771.0	898.0	971.0	465.0	809.0	693.0	631.0	691.0	532.0	959.0	604.0	981.0
D_0__Bacteria;D_1__Bacteroidetes;D_2__Bacteroidia;D_3__Bacteroidales;D_4__M2PB4-65 termite group;D_5__uncultured Bacteroidetes bacterium	37.0	0.0	0.0	39.0	22.0	69.0	21.0	17.0	44.0	36.0	16.0	108.0	22.0	72.0	56.0	0.0	81.0	42.0	37.0	33.0	49.0	25.0	32.0	27.0	38.0	20.0	21.0	16.0	33.0	18.0	26.0	22.0	71.0	23.0	60.0
D_0__Bacteria;D_1__Bacteroidetes;D_2__Bacteroidia;D_3__Bacteroidales;D_4__M2PB4-65 termite group;D_5__uncultured bacterium	0.0	0.0	0.0	0.0	0.0	0.0	21.0	8.0	0.0	10.0	0.0	0.0	0.0	0.0	0.0	0.0	0.0	0.0	0.0	0.0	0.0	0.0	16.0	0.0	0.0	6.0	0.0	8.0	12.0	0.0	0.0	0.0	0.0	6.0	0.0
D_0__Bacteria;D_1__Bacteroidetes;D_2__Bacteroidia;D_3__Bacteroidales;D_4__M2PB4-65 termite group;__	0.0	0.0	0.0	0.0	0.0	0.0	0.0	0.0	0.0	0.0	0.0	0.0	0.0	0.0	0.0	0.0	0.0	0.0	2.0	0.0	0.0	0.0	0.0	0.0	2.0	0.0	0.0	0.0	0.0	0.0	0.0	0.0	2.0	0.0	0.0
D_0__Bacteria;D_1__Bacteroidetes;D_2__Bacteroidia;D_3__Bacteroidales;D_4__Marinifilaceae;D_5__uncultured	8.0	22.0	12.0	21.0	36.0	28.0	55.0	28.0	14.0	25.0	15.0	47.0	0.0	0.0	8.0	48.0	73.0	15.0	18.0	15.0	18.0	30.0	21.0	5.0	33.0	10.0	0.0	46.0	40.0	0.0	23.0	12.0	30.0	22.0	104.0
D_0__Bacteria;D_1__Bacteroidetes;D_2__Bacteroidia;D_3__Bacteroidales;D_4__Marinilabiliaceae;D_5__uncultured	375.0	105.0	47.0	124.0	155.0	214.0	144.0	186.0	140.0	239.0	113.0	125.0	204.0	106.0	57.0	416.0	226.0	100.0	0.0	258.0	123.0	191.0	48.0	31.0	121.0	131.0	82.0	84.0	425.0	80.0	153.0	166.0	42.0	174.0	196.0
D_0__Bacteria;D_1__Bacteroidetes;D_2__Bacteroidia;D_3__Bacteroidales;D_4__Muribaculaceae;D_5__uncultured bacterium	18.0	36.0	4.0	12.0	0.0	13.0	78.0	5.0	9.0	8.0	50.0	138.0	30.0	0.0	26.0	92.0	25.0	41.0	44.0	38.0	0.0	53.0	34.0	2.0	7.0	0.0	22.0	11.0	10.0	0.0	0.0	68.0	4.0	2.0	29.0
D_0__Bacteria;D_1__Bacteroidetes;D_2__Bacteroidia;D_3__Bacteroidales;D_4__Muribaculaceae;D_5__uncultured rumen bacterium	245.0	825.0	341.0	891.0	408.0	525.0	845.0	937.0	1157.0	1057.0	689.0	1542.0	954.0	594.0	930.0	1091.0	485.0	1587.0	637.0	673.0	451.0	583.0	373.0	873.0	393.0	1111.0	490.0	332.0	522.0	253.0	950.0	888.0	363.0	1496.0	320.0
D_0__Bacteria;D_1__Bacteroidetes;D_2__Bacteroidia;D_3__Bacteroidales;D_4__Muribaculaceae;__	29.0	74.0	0.0	46.0	0.0	18.0	21.0	32.0	12.0	0.0	2.0	89.0	6.0	68.0	31.0	77.0	9.0	50.0	56.0	170.0	0.0	2.0	12.0	7.0	13.0	34.0	29.0	0.0	95.0	18.0	0.0	2.0	2.0	85.0	0.0
D_0__Bacteria;D_1__Bacteroidetes;D_2__Bacteroidia;D_3__Bacteroidales;D_4__Paludibacteraceae;D_5__uncultured	17.0	18.0	48.0	18.0	14.0	8.0	39.0	25.0	20.0	0.0	4.0	7.0	16.0	0.0	13.0	12.0	15.0	0.0	43.0	57.0	16.0	66.0	36.0	0.0	38.0	17.0	23.0	46.0	49.0	14.0	32.0	0.0	31.0	0.0	46.0
D_0__Bacteria;D_1__Bacteroidetes;D_2__Bacteroidia;D_3__Bacteroidales;D_4__PeH15;D_5__uncultured rumen bacterium	19.0	0.0	4.0	0.0	54.0	87.0	73.0	134.0	76.0	51.0	45.0	75.0	36.0	0.0	36.0	4.0	73.0	10.0	9.0	0.0	94.0	62.0	11.0	31.0	54.0	0.0	28.0	44.0	98.0	110.0	4.0	123.0	31.0	0.0	0.0
D_0__Bacteria;D_1__Bacteroidetes;D_2__Bacteroidia;D_3__Bacteroidales;D_4__Porphyromonadaceae;D_5__Porphyromonas	8.0	11.0	12.0	0.0	0.0	0.0	9.0	12.0	49.0	8.0	0.0	3.0	0.0	5.0	0.0	0.0	0.0	0.0	10.0	17.0	0.0	32.0	5.0	0.0	0.0	13.0	0.0	16.0	3.0	0.0	3.0	0.0	0.0	0.0	0.0
D_0__Bacteria;D_1__Bacteroidetes;D_2__Bacteroidia;D_3__Bacteroidales;D_4__Porphyromonadaceae;__	13.0	0.0	0.0	0.0	0.0	0.0	0.0	0.0	0.0	0.0	0.0	0.0	0.0	0.0	0.0	0.0	0.0	0.0	0.0	0.0	0.0	0.0	0.0	0.0	0.0	0.0	0.0	0.0	0.0	0.0	0.0	0.0	0.0	0.0	0.0
D_0__Bacteria;D_1__Bacteroidetes;D_2__Bacteroidia;D_3__Bacteroidales;D_4__Prevotellaceae;D_5__Alloprevotella	7.0	32.0	18.0	36.0	4.0	5.0	43.0	62.0	42.0	55.0	0.0	2.0	0.0	20.0	0.0	2.0	0.0	0.0	30.0	44.0	4.0	29.0	0.0	4.0	0.0	17.0	3.0	0.0	6.0	6.0	8.0	0.0	0.0	0.0	0.0
D_0__Bacteria;D_1__Bacteroidetes;D_2__Bacteroidia;D_3__Bacteroidales;D_4__Prevotellaceae;D_5__Paraprevotella	3.0	2.0	5.0	14.0	2.0	17.0	0.0	11.0	2.0	7.0	12.0	6.0	12.0	10.0	8.0	2.0	8.0	24.0	25.0	6.0	13.0	17.0	3.0	5.0	8.0	0.0	3.0	5.0	10.0	15.0	6.0	0.0	6.0	2.0	7.0
D_0__Bacteria;D_1__Bacteroidetes;D_2__Bacteroidia;D_3__Bacteroidales;D_4__Prevotellaceae;D_5__Prevotella 1	1518.0	3432.0	2550.0	2336.0	1607.0	2023.0	3051.0	2470.0	2482.0	3165.0	2236.0	1829.0	1403.0	2329.0	3373.0	3242.0	2109.0	2820.0	5375.0	3028.0	2850.0	3699.0	1755.0	3128.0	2103.0	1502.0	2458.0	2874.0	3201.0	2345.0	2029.0	1797.0	2443.0	3784.0	2745.0
D_0__Bacteria;D_1__Bacteroidetes;D_2__Bacteroidia;D_3__Bacteroidales;D_4__Prevotellaceae;D_5__Prevotella 9	0.0	0.0	0.0	3.0	14.0	0.0	0.0	0.0	0.0	3.0	7.0	10.0	3.0	0.0	0.0	2.0	0.0	8.0	19.0	0.0	4.0	2.0	0.0	0.0	0.0	0.0	5.0	0.0	3.0	15.0	5.0	3.0	134.0	2.0	108.0
D_0__Bacteria;D_1__Bacteroidetes;D_2__Bacteroidia;D_3__Bacteroidales;D_4__Prevotellaceae;D_5__Prevotellaceae Ga6A1 group	0.0	0.0	0.0	0.0	0.0	0.0	0.0	0.0	0.0	4.0	0.0	0.0	0.0	4.0	0.0	2.0	0.0	0.0	0.0	0.0	3.0	3.0	0.0	0.0	0.0	0.0	0.0	2.0	0.0	8.0	0.0	0.0	0.0	3.0	0.0
D_0__Bacteria;D_1__Bacteroidetes;D_2__Bacteroidia;D_3__Bacteroidales;D_4__Prevotellaceae;D_5__Prevotellaceae NK3B31 group	159.0	314.0	212.0	341.0	212.0	178.0	449.0	453.0	213.0	529.0	335.0	257.0	246.0	446.0	224.0	408.0	335.0	175.0	98.0	312.0	130.0	211.0	148.0	489.0	250.0	602.0	336.0	222.0	356.0	114.0	562.0	346.0	274.0	357.0	284.0
D_0__Bacteria;D_1__Bacteroidetes;D_2__Bacteroidia;D_3__Bacteroidales;D_4__Prevotellaceae;D_5__Prevotellaceae UCG-001	499.0	501.0	406.0	831.0	372.0	292.0	915.0	624.0	464.0	933.0	504.0	378.0	275.0	694.0	624.0	845.0	328.0	754.0	332.0	437.0	465.0	210.0	229.0	1064.0	725.0	765.0	510.0	267.0	494.0	258.0	434.0	827.0	557.0	992.0	419.0
D_0__Bacteria;D_1__Bacteroidetes;D_2__Bacteroidia;D_3__Bacteroidales;D_4__Prevotellaceae;D_5__Prevotellaceae UCG-003	375.0	590.0	617.0	687.0	429.0	496.0	1198.0	1118.0	814.0	1127.0	374.0	919.0	590.0	880.0	754.0	922.0	590.0	995.0	486.0	892.0	629.0	828.0	404.0	1175.0	850.0	423.0	474.0	882.0	624.0	392.0	746.0	844.0	712.0	1053.0	659.0
D_0__Bacteria;D_1__Bacteroidetes;D_2__Bacteroidia;D_3__Bacteroidales;D_4__Prevotellaceae;D_5__Prevotellaceae UCG-004	71.0	74.0	152.0	74.0	302.0	207.0	308.0	281.0	214.0	104.0	132.0	221.0	83.0	329.0	93.0	132.0	106.0	330.0	331.0	249.0	285.0	238.0	128.0	267.0	300.0	193.0	101.0	253.0	197.0	196.0	298.0	96.0	391.0	167.0	130.0
D_0__Bacteria;D_1__Bacteroidetes;D_2__Bacteroidia;D_3__Bacteroidales;D_4__Prevotellaceae;D_5__Prevotellaceae YAB2003 group	0.0	0.0	0.0	27.0	0.0	0.0	0.0	16.0	0.0	0.0	0.0	0.0	0.0	0.0	0.0	0.0	2.0	0.0	0.0	0.0	0.0	0.0	0.0	0.0	14.0	0.0	0.0	0.0	2.0	2.0	0.0	0.0	0.0	0.0	0.0
D_0__Bacteria;D_1__Bacteroidetes;D_2__Bacteroidia;D_3__Bacteroidales;D_4__Prevotellaceae;D_5__uncultured	12.0	122.0	0.0	78.0	19.0	45.0	148.0	125.0	113.0	74.0	22.0	54.0	56.0	0.0	46.0	51.0	0.0	31.0	0.0	0.0	11.0	168.0	48.0	129.0	0.0	0.0	113.0	31.0	54.0	60.0	49.0	60.0	17.0	38.0	87.0
D_0__Bacteria;D_1__Bacteroidetes;D_2__Bacteroidia;D_3__Bacteroidales;D_4__Prevotellaceae;D_5__uncultured bacterium	4.0	0.0	0.0	4.0	4.0	0.0	9.0	0.0	0.0	0.0	58.0	0.0	0.0	0.0	0.0	6.0	0.0	0.0	0.0	0.0	0.0	0.0	9.0	0.0	2.0	0.0	0.0	0.0	0.0	11.0	0.0	5.0	0.0	0.0	0.0
D_0__Bacteria;D_1__Bacteroidetes;D_2__Bacteroidia;D_3__Bacteroidales;D_4__Prevotellaceae;__	43.0	95.0	63.0	103.0	29.0	62.0	118.0	270.0	71.0	97.0	55.0	138.0	16.0	120.0	57.0	114.0	140.0	67.0	8.0	5.0	90.0	35.0	56.0	60.0	33.0	64.0	110.0	159.0	214.0	58.0	157.0	92.0	105.0	19.0	135.0
D_0__Bacteria;D_1__Bacteroidetes;D_2__Bacteroidia;D_3__Bacteroidales;D_4__Rikenellaceae;D_5__Blvii28 wastewater-sludge group	0.0	0.0	0.0	10.0	0.0	0.0	0.0	0.0	0.0	19.0	0.0	0.0	0.0	0.0	0.0	8.0	0.0	14.0	5.0	0.0	0.0	0.0	2.0	0.0	0.0	0.0	0.0	0.0	2.0	0.0	0.0	0.0	0.0	0.0	0.0
D_0__Bacteria;D_1__Bacteroidetes;D_2__Bacteroidia;D_3__Bacteroidales;D_4__Rikenellaceae;D_5__Rikenellaceae RC9 gut group	4789.0	5728.0	6502.0	5657.0	5570.0	5883.0	9886.0	8617.0	6450.0	7377.0	5915.0	5994.0	3831.0	6657.0	5531.0	5545.0	5374.0	7235.0	5675.0	6155.0	7525.0	8063.0	7441.0	7607.0	6336.0	5379.0	5686.0	5805.0	6800.0	5360.0	8254.0	4779.0	7936.0	6463.0	7603.0
D_0__Bacteria;D_1__Bacteroidetes;D_2__Bacteroidia;D_3__Bacteroidales;D_4__Rikenellaceae;D_5__SP3-e08	10.0	3.0	4.0	15.0	4.0	0.0	7.0	2.0	4.0	34.0	0.0	5.0	7.0	19.0	4.0	37.0	8.0	66.0	16.0	82.0	0.0	37.0	0.0	5.0	4.0	0.0	2.0	4.0	51.0	10.0	80.0	29.0	7.0	4.0	134.0
D_0__Bacteria;D_1__Bacteroidetes;D_2__Bacteroidia;D_3__Bacteroidales;D_4__Rikenellaceae;D_5__U29-B03	66.0	116.0	56.0	72.0	44.0	80.0	133.0	251.0	82.0	97.0	85.0	136.0	32.0	132.0	35.0	113.0	65.0	82.0	89.0	90.0	41.0	86.0	41.0	153.0	126.0	123.0	66.0	37.0	95.0	86.0	58.0	111.0	26.0	122.0	14.0
D_0__Bacteria;D_1__Bacteroidetes;D_2__Bacteroidia;D_3__Bacteroidales;D_4__Rikenellaceae;D_5__hoa5-07d05 gut group	8.0	0.0	0.0	8.0	3.0	0.0	2.0	6.0	0.0	0.0	0.0	0.0	0.0	21.0	0.0	0.0	7.0	6.0	0.0	15.0	0.0	0.0	0.0	3.0	0.0	0.0	0.0	6.0	0.0	0.0	6.0	2.0	0.0	0.0	0.0
D_0__Bacteria;D_1__Bacteroidetes;D_2__Bacteroidia;D_3__Bacteroidales;D_4__Rikenellaceae;__	171.0	211.0	168.0	151.0	0.0	0.0	0.0	30.0	63.0	4.0	0.0	59.0	20.0	163.0	31.0	0.0	143.0	46.0	140.0	110.0	52.0	68.0	60.0	17.0	0.0	24.0	81.0	65.0	0.0	0.0	38.0	0.0	8.0	58.0	0.0
D_0__Bacteria;D_1__Bacteroidetes;D_2__Bacteroidia;D_3__Bacteroidales;D_4__Tannerellaceae;D_5__Tannerella	3.0	0.0	0.0	6.0	0.0	0.0	0.0	0.0	0.0	0.0	3.0	0.0	0.0	6.0	0.0	0.0	0.0	0.0	0.0	0.0	0.0	0.0	0.0	0.0	0.0	0.0	0.0	0.0	1.0	0.0	8.0	8.0	0.0	4.0	6.0
D_0__Bacteria;D_1__Bacteroidetes;D_2__Bacteroidia;D_3__Bacteroidales;D_4__Tannerellaceae;__	0.0	0.0	0.0	0.0	0.0	0.0	0.0	0.0	0.0	0.0	0.0	3.0	0.0	0.0	0.0	0.0	0.0	0.0	0.0	0.0	0.0	0.0	0.0	0.0	0.0	0.0	0.0	0.0	0.0	0.0	0.0	0.0	0.0	0.0	0.0
D_0__Bacteria;D_1__Bacteroidetes;D_2__Bacteroidia;D_3__Bacteroidales;D_4__p-251-o5;Ambiguous_taxa	41.0	0.0	23.0	5.0	7.0	42.0	3.0	11.0	3.0	0.0	18.0	0.0	2.0	0.0	0.0	2.0	0.0	41.0	7.0	3.0	0.0	9.0	0.0	27.0	0.0	2.0	5.0	0.0	20.0	15.0	12.0	0.0	4.0	10.0	0.0
D_0__Bacteria;D_1__Bacteroidetes;D_2__Bacteroidia;D_3__Bacteroidales;D_4__p-251-o5;D_5__uncultured Bacteroidales bacterium	0.0	0.0	0.0	4.0	0.0	0.0	0.0	0.0	6.0	0.0	0.0	0.0	9.0	38.0	10.0	0.0	0.0	0.0	0.0	26.0	0.0	0.0	8.0	4.0	12.0	0.0	12.0	2.0	0.0	25.0	0.0	0.0	0.0	0.0	9.0
D_0__Bacteria;D_1__Bacteroidetes;D_2__Bacteroidia;D_3__Bacteroidales;D_4__p-251-o5;D_5__uncultured bacterium	50.0	96.0	20.0	75.0	5.0	21.0	97.0	23.0	55.0	79.0	26.0	84.0	19.0	28.0	40.0	43.0	124.0	101.0	191.0	38.0	53.0	42.0	33.0	57.0	134.0	33.0	26.0	40.0	48.0	12.0	38.0	19.0	25.0	40.0	64.0
D_0__Bacteria;D_1__Bacteroidetes;D_2__Bacteroidia;D_3__Bacteroidales;D_4__p-251-o5;D_5__uncultured rumen bacterium	429.0	133.0	722.0	258.0	641.0	996.0	710.0	1135.0	381.0	169.0	732.0	322.0	169.0	261.0	344.0	365.0	318.0	550.0	270.0	488.0	994.0	1354.0	477.0	475.0	818.0	639.0	166.0	376.0	793.0	699.0	829.0	296.0	1689.0	521.0	473.0
D_0__Bacteria;D_1__Bacteroidetes;D_2__Bacteroidia;D_3__Bacteroidales;D_4__p-251-o5;__	0.0	0.0	0.0	0.0	2.0	0.0	0.0	3.0	0.0	0.0	9.0	0.0	0.0	26.0	0.0	0.0	4.0	5.0	0.0	5.0	0.0	0.0	0.0	25.0	0.0	0.0	0.0	0.0	2.0	0.0	2.0	0.0	50.0	0.0	2.0
D_0__Bacteria;D_1__Bacteroidetes;D_2__Bacteroidia;D_3__Bacteroidales;D_4__uncultured;Ambiguous_taxa	0.0	0.0	0.0	0.0	0.0	0.0	0.0	2.0	2.0	0.0	0.0	0.0	0.0	0.0	0.0	0.0	0.0	0.0	0.0	0.0	0.0	0.0	0.0	0.0	0.0	0.0	0.0	0.0	0.0	0.0	0.0	0.0	0.0	0.0	0.0
D_0__Bacteria;D_1__Bacteroidetes;D_2__Bacteroidia;D_3__Bacteroidales;D_4__uncultured;D_5__uncultured rumen bacterium	31.0	122.0	129.0	98.0	95.0	86.0	206.0	206.0	143.0	107.0	115.0	71.0	112.0	208.0	178.0	124.0	153.0	265.0	173.0	88.0	161.0	103.0	116.0	251.0	193.0	123.0	111.0	111.0	125.0	85.0	129.0	93.0	171.0	132.0	137.0
D_0__Bacteria;D_1__Bacteroidetes;D_2__Bacteroidia;D_3__Bacteroidales;D_4__uncultured;__	0.0	0.0	0.0	0.0	0.0	0.0	0.0	11.0	0.0	0.0	0.0	0.0	0.0	0.0	0.0	0.0	0.0	0.0	0.0	0.0	0.0	0.0	0.0	0.0	0.0	0.0	2.0	0.0	0.0	0.0	2.0	2.0	0.0	0.0	3.0
D_0__Bacteria;D_1__Bacteroidetes;D_2__Bacteroidia;D_3__Bacteroidales;__;__	39.0	80.0	2.0	157.0	54.0	9.0	7.0	16.0	7.0	3.0	24.0	42.0	30.0	31.0	4.0	5.0	11.0	9.0	28.0	9.0	10.0	29.0	9.0	16.0	18.0	2.0	73.0	10.0	18.0	2.0	13.0	7.0	2.0	13.0	15.0
D_0__Bacteria;D_1__Bacteroidetes;D_2__Bacteroidia;D_3__Chitinophagales;D_4__Chitinophagaceae;D_5__Flavisolibacter	0.0	0.0	0.0	0.0	0.0	0.0	0.0	0.0	0.0	0.0	0.0	0.0	0.0	0.0	0.0	0.0	0.0	0.0	0.0	0.0	0.0	0.0	0.0	0.0	0.0	0.0	2.0	0.0	0.0	0.0	0.0	0.0	0.0	0.0	0.0
D_0__Bacteria;D_1__Bacteroidetes;D_2__Bacteroidia;D_3__Chitinophagales;D_4__Chitinophagaceae;D_5__Segetibacter	0.0	0.0	0.0	0.0	0.0	0.0	0.0	0.0	0.0	2.0	0.0	0.0	0.0	0.0	0.0	0.0	0.0	0.0	0.0	0.0	0.0	0.0	0.0	0.0	0.0	0.0	0.0	0.0	0.0	0.0	0.0	0.0	0.0	0.0	0.0
D_0__Bacteria;D_1__Bacteroidetes;D_2__Bacteroidia;D_3__Cytophagales;D_4__Amoebophilaceae;D_5__Candidatus Amoebophilus	0.0	0.0	0.0	0.0	0.0	0.0	0.0	0.0	0.0	4.0	0.0	0.0	0.0	0.0	0.0	0.0	0.0	0.0	0.0	0.0	0.0	0.0	0.0	0.0	0.0	0.0	0.0	0.0	0.0	0.0	0.0	0.0	0.0	0.0	0.0
D_0__Bacteria;D_1__Bacteroidetes;D_2__Bacteroidia;D_3__Cytophagales;D_4__Hymenobacteraceae;D_5__Hymenobacter	0.0	0.0	0.0	0.0	0.0	0.0	0.0	0.0	0.0	0.0	0.0	0.0	0.0	0.0	0.0	0.0	0.0	0.0	0.0	0.0	0.0	0.0	0.0	2.0	0.0	0.0	0.0	0.0	0.0	0.0	0.0	0.0	0.0	0.0	0.0
D_0__Bacteria;D_1__Bacteroidetes;D_2__Bacteroidia;D_3__Flavobacteriales;D_4__Flavobacteriaceae;D_5__Capnocytophaga	0.0	0.0	3.0	0.0	0.0	0.0	0.0	0.0	2.0	0.0	0.0	0.0	0.0	0.0	0.0	0.0	0.0	0.0	0.0	0.0	0.0	0.0	0.0	0.0	0.0	0.0	0.0	0.0	0.0	0.0	0.0	0.0	0.0	0.0	0.0
D_0__Bacteria;D_1__Bacteroidetes;D_2__Bacteroidia;D_3__Flavobacteriales;D_4__Flavobacteriaceae;__	0.0	0.0	0.0	0.0	0.0	0.0	0.0	0.0	0.0	0.0	0.0	18.0	0.0	0.0	0.0	0.0	0.0	0.0	0.0	0.0	0.0	0.0	0.0	0.0	0.0	0.0	0.0	0.0	0.0	0.0	0.0	0.0	0.0	0.0	0.0
D_0__Bacteria;D_1__Bacteroidetes;D_2__Bacteroidia;D_3__Flavobacteriales;D_4__Weeksellaceae;D_5__Bergeyella	0.0	77.0	10.0	44.0	0.0	0.0	5.0	39.0	16.0	51.0	0.0	0.0	0.0	0.0	0.0	63.0	0.0	0.0	0.0	27.0	0.0	0.0	0.0	0.0	0.0	0.0	0.0	0.0	4.0	0.0	0.0	0.0	0.0	10.0	0.0
D_0__Bacteria;D_1__Bacteroidetes;D_2__Bacteroidia;D_3__Flavobacteriales;D_4__Weeksellaceae;D_5__Riemerella	0.0	0.0	0.0	4.0	0.0	0.0	0.0	0.0	0.0	0.0	0.0	0.0	0.0	0.0	0.0	0.0	0.0	0.0	0.0	0.0	0.0	0.0	0.0	0.0	0.0	0.0	0.0	0.0	0.0	0.0	0.0	0.0	0.0	0.0	0.0
D_0__Bacteria;D_1__Bacteroidetes;D_2__Bacteroidia;D_3__Flavobacteriales;D_4__Weeksellaceae;__	0.0	0.0	0.0	7.0	0.0	0.0	0.0	0.0	0.0	5.0	0.0	0.0	0.0	0.0	0.0	0.0	0.0	0.0	3.0	0.0	2.0	4.0	0.0	0.0	0.0	0.0	0.0	0.0	0.0	0.0	0.0	0.0	0.0	0.0	0.0
D_0__Bacteria;D_1__Bacteroidetes;D_2__Bacteroidia;D_3__Sphingobacteriales;D_4__Sphingobacteriaceae;D_5__Pedobacter	2.0	0.0	0.0	0.0	0.0	0.0	0.0	0.0	0.0	0.0	0.0	0.0	0.0	0.0	0.0	0.0	0.0	0.0	0.0	0.0	0.0	0.0	0.0	0.0	0.0	0.0	0.0	0.0	0.0	0.0	0.0	0.0	0.0	0.0	0.0
D_0__Bacteria;D_1__Bacteroidetes;D_2__Bacteroidia;D_3__Sphingobacteriales;D_4__Sphingobacteriaceae;D_5__Sphingobacterium	0.0	0.0	0.0	0.0	2.0	0.0	0.0	0.0	0.0	0.0	0.0	0.0	0.0	0.0	0.0	0.0	0.0	0.0	0.0	0.0	0.0	0.0	0.0	0.0	0.0	0.0	0.0	0.0	0.0	0.0	0.0	0.0	0.0	4.0	0.0
D_0__Bacteria;D_1__Bacteroidetes;D_2__Bacteroidia;D_3__Sphingobacteriales;D_4__Sphingobacteriaceae;__	0.0	0.0	0.0	0.0	0.0	0.0	0.0	0.0	0.0	0.0	0.0	0.0	0.0	0.0	0.0	0.0	0.0	0.0	0.0	0.0	0.0	0.0	0.0	0.0	0.0	0.0	0.0	2.0	0.0	0.0	0.0	0.0	0.0	0.0	0.0
D_0__Bacteria;D_1__Bacteroidetes;D_2__Bacteroidia;__;__;__	0.0	0.0	34.0	5.0	0.0	0.0	23.0	22.0	45.0	6.0	2.0	0.0	4.0	0.0	0.0	5.0	3.0	2.0	2.0	13.0	5.0	0.0	2.0	1.0	22.0	4.0	0.0	0.0	7.0	0.0	0.0	19.0	8.0	26.0	8.0
D_0__Bacteria;D_1__Bacteroidetes;D_2__Ignavibacteria;D_3__OPB56;D_4__uncultured rumen bacterium;D_5__uncultured rumen bacterium	0.0	0.0	68.0	0.0	0.0	0.0	0.0	0.0	0.0	0.0	0.0	0.0	0.0	0.0	0.0	0.0	29.0	0.0	42.0	0.0	0.0	29.0	0.0	0.0	0.0	0.0	0.0	0.0	0.0	0.0	0.0	0.0	0.0	0.0	0.0
D_0__Bacteria;D_1__Chloroflexi;D_2__Anaerolineae;D_3__Anaerolineales;D_4__Anaerolineaceae;D_5__Flexilinea	255.0	51.0	131.0	128.0	25.0	186.0	68.0	121.0	154.0	101.0	74.0	252.0	140.0	373.0	203.0	11.0	261.0	96.0	0.0	278.0	213.0	206.0	17.0	117.0	164.0	156.0	78.0	91.0	173.0	222.0	187.0	182.0	173.0	116.0	32.0
D_0__Bacteria;D_1__Cyanobacteria;D_2__Melainabacteria;D_3__Gastranaerophilales;Ambiguous_taxa;Ambiguous_taxa	8.0	0.0	0.0	0.0	0.0	0.0	0.0	0.0	0.0	0.0	0.0	0.0	0.0	0.0	0.0	13.0	0.0	0.0	0.0	0.0	0.0	0.0	0.0	0.0	0.0	15.0	0.0	0.0	0.0	0.0	0.0	0.0	0.0	0.0	3.0
D_0__Bacteria;D_1__Cyanobacteria;D_2__Melainabacteria;D_3__Gastranaerophilales;D_4__Blattella germanica (German cockroach);D_5__Blattella germanica (German cockroach)	0.0	0.0	0.0	0.0	0.0	0.0	0.0	3.0	0.0	0.0	0.0	0.0	0.0	0.0	0.0	0.0	0.0	0.0	0.0	0.0	0.0	2.0	0.0	0.0	0.0	0.0	0.0	0.0	0.0	0.0	0.0	0.0	0.0	0.0	0.0
D_0__Bacteria;D_1__Cyanobacteria;D_2__Melainabacteria;D_3__Gastranaerophilales;D_4__Candidatus Gastranaerophilales bacterium Zag_111;D_5__Candidatus Gastranaerophilales bacterium Zag_111	0.0	0.0	0.0	0.0	0.0	0.0	0.0	0.0	0.0	0.0	0.0	0.0	0.0	0.0	0.0	0.0	0.0	0.0	14.0	0.0	0.0	0.0	0.0	2.0	0.0	0.0	0.0	2.0	0.0	0.0	0.0	0.0	0.0	0.0	0.0
D_0__Bacteria;D_1__Cyanobacteria;D_2__Melainabacteria;D_3__Gastranaerophilales;D_4__Clostridium sp. K4410.MGS-306;D_5__Clostridium sp. K4410.MGS-306	0.0	3.0	0.0	0.0	0.0	2.0	0.0	0.0	0.0	0.0	0.0	0.0	0.0	0.0	0.0	0.0	0.0	0.0	0.0	0.0	0.0	0.0	0.0	0.0	5.0	2.0	0.0	0.0	0.0	0.0	0.0	0.0	4.0	0.0	0.0
D_0__Bacteria;D_1__Cyanobacteria;D_2__Melainabacteria;D_3__Gastranaerophilales;D_4__uncultured bacterium;D_5__uncultured bacterium	0.0	2.0	0.0	0.0	0.0	0.0	0.0	5.0	0.0	0.0	0.0	0.0	0.0	0.0	0.0	2.0	0.0	0.0	0.0	2.0	0.0	0.0	0.0	0.0	0.0	0.0	4.0	2.0	0.0	6.0	3.0	0.0	6.0	0.0	9.0
D_0__Bacteria;D_1__Cyanobacteria;D_2__Melainabacteria;D_3__Gastranaerophilales;D_4__uncultured organism;D_5__uncultured organism	0.0	0.0	0.0	0.0	0.0	0.0	0.0	0.0	0.0	6.0	0.0	0.0	0.0	0.0	0.0	0.0	0.0	0.0	0.0	0.0	0.0	0.0	0.0	0.0	0.0	0.0	0.0	0.0	0.0	0.0	0.0	0.0	0.0	0.0	0.0
D_0__Bacteria;D_1__Cyanobacteria;D_2__Melainabacteria;D_3__Gastranaerophilales;D_4__uncultured rumen bacterium 4C0d-2;D_5__uncultured rumen bacterium 4C0d-2	0.0	0.0	0.0	0.0	0.0	0.0	0.0	0.0	0.0	0.0	0.0	0.0	0.0	0.0	0.0	0.0	0.0	0.0	0.0	0.0	0.0	0.0	0.0	2.0	0.0	0.0	0.0	0.0	0.0	0.0	0.0	0.0	0.0	0.0	0.0
D_0__Bacteria;D_1__Cyanobacteria;D_2__Melainabacteria;D_3__Gastranaerophilales;D_4__uncultured rumen bacterium;D_5__uncultured rumen bacterium	21.0	0.0	43.0	0.0	7.0	21.0	32.0	47.0	28.0	32.0	0.0	0.0	0.0	2.0	12.0	23.0	10.0	10.0	108.0	8.0	28.0	0.0	16.0	35.0	116.0	0.0	14.0	15.0	0.0	4.0	25.0	0.0	21.0	0.0	0.0
D_0__Bacteria;D_1__Cyanobacteria;D_2__Melainabacteria;D_3__Gastranaerophilales;__;__	0.0	0.0	2.0	8.0	0.0	12.0	0.0	20.0	2.0	0.0	2.0	0.0	0.0	12.0	0.0	3.0	0.0	0.0	0.0	0.0	0.0	0.0	13.0	2.0	30.0	0.0	8.0	3.0	2.0	2.0	0.0	0.0	82.0	0.0	7.0
D_0__Bacteria;D_1__Cyanobacteria;D_2__Oxyphotobacteria;D_3__Chloroplast;D_4__Phaseolus acutifolius (tepary bean);D_5__Phaseolus acutifolius (tepary bean)	0.0	0.0	0.0	0.0	0.0	0.0	0.0	0.0	0.0	0.0	0.0	0.0	0.0	0.0	0.0	0.0	0.0	0.0	0.0	0.0	5.0	0.0	0.0	0.0	0.0	0.0	0.0	0.0	0.0	0.0	0.0	0.0	0.0	0.0	0.0
D_0__Bacteria;D_1__Cyanobacteria;D_2__Oxyphotobacteria;D_3__Chloroplast;__;__	0.0	0.0	0.0	2.0	2.0	0.0	0.0	0.0	0.0	2.0	0.0	0.0	0.0	0.0	5.0	22.0	0.0	0.0	0.0	0.0	0.0	3.0	0.0	0.0	0.0	0.0	0.0	5.0	0.0	0.0	0.0	0.0	0.0	0.0	0.0
D_0__Bacteria;D_1__Cyanobacteria;D_2__Oxyphotobacteria;D_3__Nostocales;D_4__Gloeocapsaceae;D_5__Gleocapsa	0.0	0.0	0.0	0.0	0.0	0.0	0.0	0.0	0.0	0.0	0.0	0.0	0.0	0.0	0.0	0.0	0.0	0.0	0.0	0.0	0.0	0.0	0.0	0.0	0.0	0.0	0.0	0.0	0.0	0.0	0.0	2.0	0.0	0.0	0.0
D_0__Bacteria;D_1__Cyanobacteria;D_2__Oxyphotobacteria;D_3__Oxyphotobacteria Incertae Sedis;D_4__Unknown Family;D_5__MTP1	3.0	0.0	0.0	0.0	0.0	0.0	0.0	0.0	0.0	0.0	0.0	0.0	0.0	0.0	0.0	0.0	0.0	0.0	0.0	0.0	0.0	0.0	0.0	0.0	0.0	0.0	0.0	0.0	0.0	0.0	0.0	0.0	0.0	0.0	0.0
D_0__Bacteria;D_1__Elusimicrobia;D_2__Elusimicrobia;D_3__Elusimicrobiales;D_4__Elusimicrobiaceae;D_5__Elusimicrobium	22.0	17.0	0.0	9.0	20.0	48.0	52.0	11.0	27.0	0.0	4.0	22.0	20.0	7.0	27.0	12.0	17.0	3.0	19.0	52.0	0.0	32.0	2.0	61.0	10.0	26.0	0.0	0.0	14.0	0.0	2.0	0.0	29.0	13.0	27.0
D_0__Bacteria;D_1__Elusimicrobia;D_2__Endomicrobia;D_3__Endomicrobiales;D_4__Endomicrobiaceae;D_5__Candidatus Endomicrobium	0.0	19.0	38.0	43.0	44.0	87.0	93.0	68.0	27.0	27.0	0.0	0.0	8.0	40.0	25.0	7.0	24.0	8.0	49.0	0.0	53.0	72.0	0.0	57.0	56.0	22.0	62.0	2.0	14.0	39.0	0.0	56.0	48.0	24.0	62.0
D_0__Bacteria;D_1__Elusimicrobia;D_2__Rs-M47;D_3__uncultured rumen bacterium;D_4__uncultured rumen bacterium;D_5__uncultured rumen bacterium	0.0	0.0	0.0	0.0	0.0	0.0	0.0	0.0	0.0	0.0	0.0	0.0	0.0	0.0	7.0	11.0	0.0	0.0	0.0	0.0	2.0	0.0	0.0	14.0	0.0	0.0	0.0	0.0	0.0	0.0	0.0	0.0	0.0	23.0	0.0
D_0__Bacteria;D_1__Entotheonellaeota;D_2__Entotheonellia;D_3__Entotheonellales;D_4__Entotheonellaceae;__	0.0	0.0	0.0	0.0	0.0	0.0	0.0	0.0	0.0	0.0	0.0	0.0	3.0	0.0	0.0	0.0	0.0	0.0	0.0	0.0	0.0	0.0	0.0	0.0	0.0	0.0	0.0	0.0	0.0	0.0	0.0	0.0	0.0	0.0	0.0
D_0__Bacteria;D_1__Epsilonbacteraeota;D_2__Campylobacteria;D_3__Campylobacterales;D_4__Campylobacteraceae;D_5__Campylobacter	0.0	0.0	12.0	75.0	4.0	13.0	0.0	27.0	107.0	89.0	2.0	0.0	8.0	0.0	10.0	75.0	0.0	5.0	2.0	12.0	0.0	4.0	0.0	0.0	0.0	0.0	15.0	7.0	0.0	0.0	7.0	0.0	0.0	8.0	0.0
D_0__Bacteria;D_1__Fibrobacteres;D_2__Fibrobacteria;D_3__Fibrobacterales;D_4__Fibrobacteraceae;D_5__Fibrobacter	36.0	96.0	121.0	65.0	215.0	112.0	339.0	248.0	281.0	104.0	44.0	28.0	2.0	143.0	53.0	273.0	159.0	104.0	78.0	132.0	171.0	205.0	43.0	76.0	403.0	30.0	54.0	73.0	92.0	56.0	98.0	27.0	110.0	65.0	472.0
D_0__Bacteria;D_1__Fibrobacteres;D_2__Fibrobacteria;D_3__Fibrobacterales;D_4__Fibrobacteraceae;D_5__uncultured	12.0	8.0	5.0	0.0	9.0	0.0	8.0	0.0	0.0	0.0	0.0	0.0	0.0	8.0	8.0	0.0	4.0	0.0	12.0	0.0	0.0	17.0	0.0	6.0	14.0	0.0	0.0	0.0	0.0	0.0	0.0	17.0	2.0	0.0	14.0
D_0__Bacteria;D_1__Firmicutes;D_2__Bacilli;D_3__Bacillales;D_4__Bacillaceae;D_5__Bacillus	0.0	0.0	0.0	0.0	0.0	0.0	0.0	3.0	0.0	0.0	0.0	0.0	0.0	0.0	0.0	0.0	0.0	0.0	0.0	0.0	0.0	0.0	0.0	0.0	0.0	0.0	0.0	0.0	0.0	0.0	0.0	0.0	0.0	0.0	0.0
D_0__Bacteria;D_1__Firmicutes;D_2__Bacilli;D_3__Bacillales;D_4__Bacillaceae;__	0.0	0.0	0.0	0.0	0.0	0.0	0.0	0.0	0.0	3.0	0.0	0.0	0.0	0.0	0.0	0.0	0.0	0.0	0.0	0.0	0.0	0.0	0.0	0.0	0.0	0.0	0.0	0.0	0.0	0.0	0.0	0.0	0.0	0.0	0.0
D_0__Bacteria;D_1__Firmicutes;D_2__Bacilli;D_3__Bacillales;D_4__Family XII;D_5__Exiguobacterium	2.0	0.0	0.0	0.0	0.0	0.0	0.0	0.0	0.0	0.0	0.0	0.0	0.0	0.0	0.0	0.0	0.0	0.0	0.0	0.0	0.0	0.0	0.0	0.0	0.0	0.0	0.0	0.0	0.0	0.0	0.0	0.0	0.0	0.0	0.0
D_0__Bacteria;D_1__Firmicutes;D_2__Bacilli;D_3__Bacillales;D_4__Staphylococcaceae;D_5__Jeotgalicoccus	0.0	0.0	0.0	0.0	0.0	0.0	0.0	0.0	0.0	0.0	0.0	0.0	0.0	0.0	10.0	0.0	0.0	0.0	0.0	0.0	0.0	0.0	0.0	0.0	0.0	0.0	0.0	0.0	0.0	0.0	0.0	0.0	0.0	0.0	0.0
D_0__Bacteria;D_1__Firmicutes;D_2__Bacilli;D_3__Bacillales;D_4__Staphylococcaceae;D_5__Staphylococcus	11.0	0.0	0.0	0.0	0.0	0.0	0.0	0.0	0.0	0.0	0.0	0.0	0.0	0.0	22.0	0.0	0.0	0.0	0.0	0.0	0.0	0.0	0.0	0.0	0.0	0.0	0.0	0.0	0.0	0.0	0.0	0.0	0.0	8.0	0.0
D_0__Bacteria;D_1__Firmicutes;D_2__Bacilli;D_3__Bacillales;__;__	0.0	0.0	0.0	2.0	0.0	7.0	9.0	3.0	0.0	0.0	0.0	0.0	0.0	0.0	8.0	5.0	4.0	8.0	3.0	0.0	0.0	0.0	0.0	0.0	0.0	0.0	0.0	0.0	0.0	0.0	0.0	0.0	0.0	0.0	11.0
D_0__Bacteria;D_1__Firmicutes;D_2__Bacilli;D_3__Lactobacillales;D_4__Lactobacillaceae;D_5__Lactobacillus	17.0	0.0	0.0	0.0	0.0	0.0	7.0	0.0	0.0	0.0	0.0	0.0	0.0	0.0	0.0	0.0	0.0	0.0	0.0	0.0	0.0	0.0	0.0	0.0	0.0	0.0	0.0	0.0	0.0	0.0	0.0	4.0	0.0	0.0	0.0
D_0__Bacteria;D_1__Firmicutes;D_2__Bacilli;D_3__Lactobacillales;D_4__Streptococcaceae;D_5__Streptococcus	35.0	9.0	16.0	0.0	0.0	56.0	0.0	7.0	18.0	19.0	5.0	16.0	0.0	15.0	4.0	8.0	0.0	0.0	0.0	13.0	11.0	24.0	2.0	22.0	22.0	62.0	30.0	2.0	6.0	15.0	0.0	61.0	21.0	0.0	0.0
D_0__Bacteria;D_1__Firmicutes;D_2__Clostridia;D_3__Clostridiales;D_4__Christensenellaceae;D_5__Christensenellaceae R-7 group	2191.0	1764.0	1450.0	1969.0	1264.0	2034.0	1062.0	1158.0	1280.0	1490.0	1314.0	1544.0	1532.0	1747.0	1389.0	1016.0	1681.0	1222.0	1076.0	1658.0	2037.0	1023.0	880.0	1468.0	1226.0	2017.0	2140.0	2656.0	1956.0	2031.0	1510.0	2361.0	2057.0	964.0	1938.0
D_0__Bacteria;D_1__Firmicutes;D_2__Clostridia;D_3__Clostridiales;D_4__Christensenellaceae;D_5__uncultured	13.0	5.0	26.0	0.0	0.0	6.0	0.0	0.0	0.0	0.0	0.0	0.0	0.0	2.0	0.0	0.0	11.0	0.0	0.0	6.0	0.0	0.0	0.0	0.0	0.0	14.0	0.0	0.0	0.0	14.0	0.0	0.0	2.0	0.0	0.0
D_0__Bacteria;D_1__Firmicutes;D_2__Clostridia;D_3__Clostridiales;D_4__Christensenellaceae;__	7.0	5.0	0.0	7.0	7.0	0.0	11.0	2.0	8.0	0.0	0.0	0.0	17.0	0.0	0.0	0.0	0.0	2.0	6.0	0.0	19.0	17.0	7.0	0.0	8.0	8.0	0.0	2.0	0.0	0.0	0.0	20.0	0.0	3.0	0.0
D_0__Bacteria;D_1__Firmicutes;D_2__Clostridia;D_3__Clostridiales;D_4__Clostridiaceae 1;__	0.0	0.0	0.0	0.0	0.0	0.0	0.0	0.0	0.0	0.0	22.0	0.0	0.0	0.0	0.0	0.0	0.0	0.0	0.0	0.0	0.0	0.0	0.0	0.0	0.0	0.0	0.0	0.0	0.0	0.0	0.0	0.0	0.0	0.0	0.0
D_0__Bacteria;D_1__Firmicutes;D_2__Clostridia;D_3__Clostridiales;D_4__Clostridiales vadinBB60 group;D_5__gut metagenome	0.0	0.0	0.0	0.0	0.0	0.0	13.0	0.0	0.0	8.0	0.0	0.0	0.0	0.0	0.0	0.0	0.0	0.0	0.0	0.0	5.0	0.0	0.0	0.0	0.0	0.0	0.0	0.0	0.0	0.0	0.0	4.0	0.0	0.0	0.0
D_0__Bacteria;D_1__Firmicutes;D_2__Clostridia;D_3__Clostridiales;D_4__Clostridiales vadinBB60 group;D_5__uncultured bacterium	3.0	12.0	11.0	3.0	20.0	17.0	33.0	23.0	11.0	0.0	4.0	15.0	9.0	9.0	0.0	11.0	38.0	0.0	68.0	19.0	5.0	14.0	11.0	70.0	0.0	4.0	70.0	6.0	0.0	5.0	9.0	10.0	58.0	24.0	17.0
D_0__Bacteria;D_1__Firmicutes;D_2__Clostridia;D_3__Clostridiales;D_4__Clostridiales vadinBB60 group;D_5__uncultured prokaryote	0.0	0.0	0.0	0.0	0.0	0.0	0.0	0.0	0.0	0.0	0.0	0.0	0.0	0.0	0.0	0.0	0.0	0.0	0.0	0.0	0.0	0.0	0.0	0.0	0.0	0.0	14.0	0.0	0.0	0.0	0.0	0.0	0.0	0.0	0.0
D_0__Bacteria;D_1__Firmicutes;D_2__Clostridia;D_3__Clostridiales;D_4__Clostridiales vadinBB60 group;D_5__uncultured rumen bacterium	0.0	0.0	11.0	0.0	10.0	10.0	31.0	8.0	2.0	0.0	9.0	16.0	0.0	20.0	27.0	0.0	22.0	0.0	3.0	12.0	0.0	31.0	6.0	3.0	7.0	0.0	31.0	0.0	0.0	8.0	12.0	0.0	0.0	14.0	0.0
D_0__Bacteria;D_1__Firmicutes;D_2__Clostridia;D_3__Clostridiales;D_4__Clostridiales vadinBB60 group;D_5__uncultured rumen bacterium 4C28d-15	2.0	0.0	0.0	3.0	9.0	0.0	0.0	0.0	0.0	0.0	0.0	2.0	0.0	0.0	0.0	10.0	0.0	0.0	0.0	0.0	0.0	0.0	0.0	15.0	0.0	0.0	10.0	3.0	0.0	0.0	0.0	0.0	4.0	11.0	0.0
D_0__Bacteria;D_1__Firmicutes;D_2__Clostridia;D_3__Clostridiales;D_4__Clostridiales vadinBB60 group;__	2.0	7.0	0.0	0.0	25.0	24.0	14.0	0.0	0.0	0.0	9.0	0.0	0.0	18.0	3.0	0.0	0.0	15.0	53.0	13.0	0.0	0.0	11.0	0.0	0.0	0.0	2.0	6.0	17.0	0.0	14.0	14.0	0.0	0.0	20.0
D_0__Bacteria;D_1__Firmicutes;D_2__Clostridia;D_3__Clostridiales;D_4__Defluviitaleaceae;D_5__Defluviitaleaceae UCG-011	2.0	56.0	25.0	81.0	17.0	50.0	67.0	110.0	44.0	79.0	71.0	59.0	38.0	80.0	69.0	65.0	71.0	41.0	7.0	76.0	75.0	56.0	27.0	80.0	54.0	24.0	74.0	39.0	93.0	63.0	81.0	119.0	60.0	83.0	25.0
D_0__Bacteria;D_1__Firmicutes;D_2__Clostridia;D_3__Clostridiales;D_4__Eubacteriaceae;D_5__Anaerofustis	10.0	0.0	0.0	8.0	0.0	5.0	0.0	0.0	0.0	9.0	7.0	4.0	5.0	0.0	8.0	9.0	6.0	0.0	0.0	0.0	0.0	0.0	0.0	8.0	5.0	0.0	2.0	7.0	8.0	0.0	9.0	11.0	6.0	0.0	0.0
D_0__Bacteria;D_1__Firmicutes;D_2__Clostridia;D_3__Clostridiales;D_4__Eubacteriaceae;D_5__Eubacterium	0.0	0.0	3.0	0.0	0.0	2.0	0.0	0.0	0.0	0.0	0.0	0.0	0.0	0.0	0.0	0.0	2.0	0.0	0.0	0.0	0.0	0.0	0.0	0.0	0.0	0.0	0.0	0.0	0.0	0.0	0.0	0.0	0.0	0.0	0.0
D_0__Bacteria;D_1__Firmicutes;D_2__Clostridia;D_3__Clostridiales;D_4__Eubacteriaceae;D_5__Pseudoramibacter	0.0	0.0	0.0	0.0	0.0	0.0	0.0	0.0	0.0	0.0	0.0	0.0	0.0	0.0	0.0	0.0	0.0	0.0	0.0	21.0	0.0	0.0	0.0	0.0	0.0	0.0	0.0	0.0	0.0	0.0	0.0	0.0	0.0	0.0	0.0
D_0__Bacteria;D_1__Firmicutes;D_2__Clostridia;D_3__Clostridiales;D_4__Family XI;D_5__Parvimonas	0.0	0.0	0.0	0.0	0.0	0.0	0.0	0.0	0.0	0.0	0.0	0.0	0.0	0.0	0.0	0.0	0.0	0.0	0.0	0.0	0.0	0.0	0.0	0.0	0.0	0.0	0.0	4.0	0.0	0.0	0.0	0.0	0.0	0.0	0.0
D_0__Bacteria;D_1__Firmicutes;D_2__Clostridia;D_3__Clostridiales;D_4__Family XIII;D_5__Anaerovorax	145.0	511.0	142.0	342.0	106.0	176.0	233.0	263.0	212.0	229.0	387.0	171.0	186.0	187.0	245.0	233.0	200.0	285.0	183.0	252.0	235.0	196.0	184.0	554.0	247.0	206.0	246.0	143.0	156.0	239.0	353.0	226.0	311.0	493.0	161.0
D_0__Bacteria;D_1__Firmicutes;D_2__Clostridia;D_3__Clostridiales;D_4__Family XIII;D_5__Family XIII AD3011 group	733.0	151.0	379.0	326.0	361.0	630.0	157.0	213.0	211.0	328.0	390.0	739.0	298.0	596.0	417.0	146.0	527.0	197.0	135.0	455.0	425.0	406.0	244.0	314.0	459.0	394.0	417.0	496.0	582.0	529.0	410.0	512.0	438.0	82.0	188.0
D_0__Bacteria;D_1__Firmicutes;D_2__Clostridia;D_3__Clostridiales;D_4__Family XIII;D_5__Family XIII UCG-001	118.0	47.0	71.0	137.0	59.0	214.0	80.0	124.0	100.0	117.0	65.0	170.0	77.0	123.0	89.0	21.0	157.0	71.0	77.0	56.0	112.0	99.0	61.0	120.0	148.0	133.0	158.0	225.0	201.0	154.0	169.0	221.0	123.0	72.0	57.0
D_0__Bacteria;D_1__Firmicutes;D_2__Clostridia;D_3__Clostridiales;D_4__Family XIII;D_5__Mogibacterium	154.0	31.0	81.0	47.0	0.0	112.0	37.0	56.0	52.0	60.0	54.0	121.0	45.0	100.0	92.0	23.0	115.0	32.0	0.0	69.0	104.0	64.0	25.0	53.0	102.0	67.0	92.0	115.0	73.0	82.0	96.0	97.0	99.0	52.0	0.0
D_0__Bacteria;D_1__Firmicutes;D_2__Clostridia;D_3__Clostridiales;D_4__Family XIII;D_5__[Eubacterium] brachy group	0.0	0.0	0.0	0.0	0.0	14.0	0.0	0.0	0.0	0.0	0.0	0.0	0.0	0.0	0.0	0.0	0.0	0.0	0.0	0.0	0.0	0.0	0.0	0.0	0.0	0.0	0.0	0.0	14.0	0.0	0.0	4.0	0.0	8.0	0.0
D_0__Bacteria;D_1__Firmicutes;D_2__Clostridia;D_3__Clostridiales;D_4__Family XIII;D_5__[Eubacterium] nodatum group	72.0	0.0	113.0	6.0	11.0	71.0	0.0	0.0	13.0	24.0	27.0	86.0	7.0	88.0	17.0	15.0	76.0	8.0	21.0	35.0	54.0	75.0	46.0	17.0	37.0	19.0	43.0	123.0	40.0	51.0	35.0	92.0	39.0	2.0	62.0
D_0__Bacteria;D_1__Firmicutes;D_2__Clostridia;D_3__Clostridiales;D_4__Family XIII;D_5__[Eubacterium] saphenum group	0.0	0.0	13.0	8.0	0.0	0.0	0.0	0.0	10.0	0.0	0.0	7.0	0.0	2.0	0.0	0.0	0.0	0.0	0.0	0.0	13.0	9.0	0.0	0.0	13.0	0.0	20.0	0.0	0.0	24.0	12.0	17.0	15.0	0.0	6.0
D_0__Bacteria;D_1__Firmicutes;D_2__Clostridia;D_3__Clostridiales;D_4__Family XIII;D_5__uncultured	175.0	85.0	71.0	114.0	90.0	146.0	47.0	78.0	72.0	93.0	68.0	152.0	0.0	192.0	95.0	39.0	190.0	95.0	58.0	43.0	154.0	100.0	85.0	124.0	191.0	222.0	219.0	143.0	159.0	173.0	145.0	98.0	190.0	87.0	71.0
D_0__Bacteria;D_1__Firmicutes;D_2__Clostridia;D_3__Clostridiales;D_4__Family XIII;__	16.0	0.0	9.0	6.0	5.0	4.0	27.0	21.0	0.0	24.0	2.0	0.0	7.0	7.0	35.0	10.0	32.0	0.0	3.0	17.0	0.0	0.0	0.0	14.0	2.0	2.0	23.0	2.0	13.0	15.0	16.0	14.0	18.0	18.0	3.0
D_0__Bacteria;D_1__Firmicutes;D_2__Clostridia;D_3__Clostridiales;D_4__Lachnospiraceae;D_5__Acetitomaculum	231.0	35.0	163.0	279.0	161.0	268.0	79.0	106.0	66.0	210.0	210.0	178.0	148.0	208.0	197.0	24.0	134.0	103.0	99.0	113.0	274.0	234.0	42.0	105.0	116.0	153.0	208.0	445.0	423.0	347.0	200.0	379.0	314.0	64.0	208.0
D_0__Bacteria;D_1__Firmicutes;D_2__Clostridia;D_3__Clostridiales;D_4__Lachnospiraceae;D_5__Anaerosporobacter	0.0	0.0	0.0	0.0	0.0	0.0	0.0	0.0	0.0	0.0	0.0	0.0	0.0	0.0	0.0	0.0	0.0	0.0	0.0	0.0	0.0	2.0	0.0	0.0	0.0	0.0	0.0	0.0	0.0	0.0	0.0	0.0	0.0	0.0	0.0
D_0__Bacteria;D_1__Firmicutes;D_2__Clostridia;D_3__Clostridiales;D_4__Lachnospiraceae;D_5__Blautia	82.0	20.0	71.0	215.0	104.0	54.0	0.0	60.0	77.0	123.0	48.0	244.0	94.0	98.0	198.0	42.0	42.0	105.0	49.0	22.0	205.0	32.0	74.0	36.0	160.0	254.0	311.0	258.0	197.0	195.0	88.0	112.0	168.0	44.0	38.0
D_0__Bacteria;D_1__Firmicutes;D_2__Clostridia;D_3__Clostridiales;D_4__Lachnospiraceae;D_5__Butyrivibrio 2	288.0	227.0	569.0	398.0	170.0	245.0	123.0	284.0	78.0	412.0	80.0	539.0	297.0	179.0	387.0	95.0	469.0	254.0	317.0	294.0	475.0	669.0	437.0	205.0	304.0	536.0	690.0	539.0	385.0	828.0	406.0	268.0	872.0	191.0	351.0
D_0__Bacteria;D_1__Firmicutes;D_2__Clostridia;D_3__Clostridiales;D_4__Lachnospiraceae;D_5__Coprococcus 1	88.0	27.0	46.0	80.0	22.0	138.0	27.0	50.0	17.0	43.0	22.0	77.0	30.0	46.0	95.0	53.0	60.0	35.0	0.0	33.0	116.0	0.0	70.0	129.0	86.0	90.0	88.0	61.0	106.0	125.0	57.0	165.0	67.0	55.0	19.0
D_0__Bacteria;D_1__Firmicutes;D_2__Clostridia;D_3__Clostridiales;D_4__Lachnospiraceae;D_5__Coprococcus 2	0.0	0.0	0.0	0.0	0.0	0.0	0.0	0.0	0.0	0.0	0.0	0.0	0.0	0.0	0.0	0.0	0.0	0.0	0.0	0.0	0.0	0.0	0.0	0.0	0.0	6.0	0.0	16.0	0.0	2.0	0.0	0.0	0.0	0.0	0.0
D_0__Bacteria;D_1__Firmicutes;D_2__Clostridia;D_3__Clostridiales;D_4__Lachnospiraceae;D_5__Eubacterium uniforme	0.0	0.0	2.0	0.0	0.0	0.0	0.0	0.0	0.0	34.0	0.0	0.0	11.0	0.0	21.0	0.0	0.0	0.0	0.0	0.0	20.0	0.0	0.0	0.0	0.0	0.0	20.0	0.0	0.0	0.0	0.0	0.0	0.0	0.0	0.0
D_0__Bacteria;D_1__Firmicutes;D_2__Clostridia;D_3__Clostridiales;D_4__Lachnospiraceae;D_5__FD2005	0.0	0.0	0.0	0.0	0.0	0.0	0.0	0.0	0.0	0.0	0.0	18.0	0.0	0.0	25.0	0.0	0.0	0.0	0.0	0.0	0.0	0.0	0.0	0.0	0.0	0.0	0.0	0.0	0.0	0.0	2.0	27.0	0.0	0.0	0.0
D_0__Bacteria;D_1__Firmicutes;D_2__Clostridia;D_3__Clostridiales;D_4__Lachnospiraceae;D_5__GCA-900066575	0.0	0.0	0.0	0.0	0.0	0.0	0.0	0.0	0.0	0.0	0.0	0.0	0.0	0.0	0.0	0.0	0.0	0.0	0.0	0.0	0.0	4.0	0.0	0.0	0.0	0.0	0.0	0.0	0.0	0.0	0.0	0.0	0.0	0.0	0.0
D_0__Bacteria;D_1__Firmicutes;D_2__Clostridia;D_3__Clostridiales;D_4__Lachnospiraceae;D_5__Howardella	2.0	19.0	20.0	0.0	0.0	0.0	0.0	0.0	0.0	3.0	2.0	12.0	0.0	28.0	0.0	0.0	0.0	0.0	0.0	24.0	0.0	11.0	20.0	0.0	0.0	26.0	28.0	0.0	34.0	0.0	0.0	0.0	20.0	0.0	0.0
D_0__Bacteria;D_1__Firmicutes;D_2__Clostridia;D_3__Clostridiales;D_4__Lachnospiraceae;D_5__Lachnobacterium	0.0	0.0	0.0	29.0	0.0	0.0	15.0	0.0	0.0	0.0	0.0	0.0	0.0	0.0	0.0	0.0	31.0	0.0	0.0	36.0	21.0	13.0	0.0	0.0	0.0	0.0	21.0	0.0	0.0	34.0	0.0	23.0	0.0	0.0	0.0
D_0__Bacteria;D_1__Firmicutes;D_2__Clostridia;D_3__Clostridiales;D_4__Lachnospiraceae;D_5__Lachnoclostridium	0.0	0.0	0.0	0.0	0.0	0.0	0.0	0.0	0.0	5.0	0.0	0.0	0.0	0.0	0.0	0.0	0.0	0.0	0.0	0.0	0.0	0.0	0.0	0.0	0.0	0.0	0.0	0.0	0.0	0.0	0.0	0.0	0.0	0.0	0.0
D_0__Bacteria;D_1__Firmicutes;D_2__Clostridia;D_3__Clostridiales;D_4__Lachnospiraceae;D_5__Lachnoclostridium 10	119.0	323.0	52.0	113.0	246.0	131.0	319.0	509.0	223.0	180.0	136.0	118.0	115.0	70.0	97.0	309.0	182.0	318.0	250.0	177.0	94.0	235.0	254.0	250.0	306.0	262.0	90.0	152.0	193.0	122.0	297.0	277.0	270.0	78.0	160.0
D_0__Bacteria;D_1__Firmicutes;D_2__Clostridia;D_3__Clostridiales;D_4__Lachnospiraceae;D_5__Lachnoclostridium 12	0.0	0.0	26.0	0.0	0.0	0.0	0.0	0.0	0.0	0.0	0.0	0.0	0.0	0.0	0.0	0.0	53.0	32.0	0.0	0.0	0.0	0.0	0.0	0.0	0.0	0.0	0.0	0.0	0.0	0.0	0.0	0.0	0.0	0.0	0.0
D_0__Bacteria;D_1__Firmicutes;D_2__Clostridia;D_3__Clostridiales;D_4__Lachnospiraceae;D_5__Lachnoclostridium 5	0.0	0.0	0.0	0.0	0.0	0.0	0.0	0.0	0.0	0.0	0.0	0.0	0.0	0.0	0.0	0.0	0.0	0.0	0.0	2.0	0.0	0.0	0.0	0.0	0.0	0.0	0.0	0.0	0.0	0.0	0.0	0.0	0.0	0.0	0.0
D_0__Bacteria;D_1__Firmicutes;D_2__Clostridia;D_3__Clostridiales;D_4__Lachnospiraceae;D_5__Lachnospira	0.0	0.0	0.0	27.0	0.0	23.0	41.0	0.0	0.0	0.0	12.0	0.0	14.0	0.0	0.0	0.0	15.0	21.0	0.0	0.0	100.0	35.0	0.0	0.0	37.0	46.0	13.0	58.0	58.0	172.0	79.0	27.0	34.0	16.0	28.0
D_0__Bacteria;D_1__Firmicutes;D_2__Clostridia;D_3__Clostridiales;D_4__Lachnospiraceae;D_5__Lachnospiraceae AC2044 group	78.0	62.0	112.0	108.0	38.0	40.0	94.0	115.0	63.0	106.0	121.0	78.0	115.0	136.0	143.0	95.0	34.0	54.0	140.0	59.0	108.0	40.0	34.0	122.0	127.0	155.0	138.0	160.0	78.0	47.0	123.0	99.0	73.0	52.0	33.0
D_0__Bacteria;D_1__Firmicutes;D_2__Clostridia;D_3__Clostridiales;D_4__Lachnospiraceae;D_5__Lachnospiraceae FCS020 group	19.0	59.0	32.0	0.0	38.0	30.0	41.0	24.0	43.0	72.0	48.0	27.0	39.0	64.0	78.0	83.0	33.0	44.0	46.0	38.0	34.0	0.0	34.0	55.0	40.0	29.0	86.0	0.0	0.0	0.0	0.0	46.0	19.0	49.0	0.0
D_0__Bacteria;D_1__Firmicutes;D_2__Clostridia;D_3__Clostridiales;D_4__Lachnospiraceae;D_5__Lachnospiraceae FE2018 group	37.0	10.0	42.0	9.0	25.0	57.0	17.0	0.0	0.0	19.0	0.0	52.0	0.0	24.0	20.0	0.0	50.0	12.0	0.0	0.0	38.0	55.0	20.0	14.0	68.0	55.0	27.0	80.0	103.0	42.0	0.0	40.0	47.0	0.0	0.0
D_0__Bacteria;D_1__Firmicutes;D_2__Clostridia;D_3__Clostridiales;D_4__Lachnospiraceae;D_5__Lachnospiraceae NC2004 group	5.0	0.0	0.0	0.0	0.0	0.0	0.0	0.0	0.0	0.0	3.0	11.0	0.0	0.0	2.0	5.0	0.0	0.0	5.0	2.0	8.0	0.0	0.0	0.0	0.0	2.0	2.0	3.0	0.0	0.0	7.0	0.0	6.0	0.0	0.0
D_0__Bacteria;D_1__Firmicutes;D_2__Clostridia;D_3__Clostridiales;D_4__Lachnospiraceae;D_5__Lachnospiraceae ND3007 group	0.0	98.0	38.0	60.0	32.0	29.0	4.0	15.0	59.0	121.0	59.0	25.0	86.0	231.0	94.0	154.0	96.0	0.0	103.0	70.0	41.0	28.0	0.0	83.0	38.0	69.0	74.0	0.0	0.0	37.0	10.0	41.0	22.0	75.0	68.0
D_0__Bacteria;D_1__Firmicutes;D_2__Clostridia;D_3__Clostridiales;D_4__Lachnospiraceae;D_5__Lachnospiraceae NK3A20 group	458.0	0.0	148.0	106.0	299.0	512.0	100.0	265.0	205.0	307.0	306.0	276.0	239.0	241.0	150.0	151.0	320.0	134.0	58.0	123.0	416.0	227.0	97.0	303.0	296.0	365.0	275.0	442.0	569.0	564.0	348.0	473.0	548.0	141.0	69.0
D_0__Bacteria;D_1__Firmicutes;D_2__Clostridia;D_3__Clostridiales;D_4__Lachnospiraceae;D_5__Lachnospiraceae NK4A136 group	0.0	76.0	0.0	0.0	0.0	15.0	0.0	22.0	13.0	31.0	29.0	0.0	0.0	0.0	18.0	7.0	0.0	18.0	72.0	0.0	35.0	2.0	14.0	61.0	0.0	0.0	22.0	52.0	14.0	24.0	36.0	2.0	0.0	0.0	12.0
D_0__Bacteria;D_1__Firmicutes;D_2__Clostridia;D_3__Clostridiales;D_4__Lachnospiraceae;D_5__Lachnospiraceae NK4B4 group	0.0	0.0	0.0	0.0	0.0	0.0	0.0	0.0	0.0	0.0	0.0	0.0	0.0	0.0	0.0	0.0	0.0	0.0	0.0	0.0	0.0	0.0	0.0	0.0	0.0	0.0	0.0	0.0	7.0	0.0	0.0	0.0	0.0	0.0	0.0
D_0__Bacteria;D_1__Firmicutes;D_2__Clostridia;D_3__Clostridiales;D_4__Lachnospiraceae;D_5__Lachnospiraceae UCG-002	2.0	0.0	58.0	0.0	0.0	0.0	0.0	0.0	0.0	0.0	0.0	0.0	0.0	0.0	2.0	0.0	0.0	0.0	28.0	0.0	34.0	0.0	0.0	0.0	16.0	34.0	0.0	0.0	52.0	16.0	0.0	0.0	0.0	0.0	0.0
D_0__Bacteria;D_1__Firmicutes;D_2__Clostridia;D_3__Clostridiales;D_4__Lachnospiraceae;D_5__Lachnospiraceae UCG-004	3.0	11.0	15.0	5.0	18.0	3.0	24.0	54.0	27.0	22.0	24.0	4.0	8.0	13.0	23.0	10.0	7.0	6.0	8.0	14.0	8.0	4.0	39.0	6.0	7.0	12.0	30.0	0.0	29.0	11.0	13.0	0.0	0.0	23.0	23.0
D_0__Bacteria;D_1__Firmicutes;D_2__Clostridia;D_3__Clostridiales;D_4__Lachnospiraceae;D_5__Lachnospiraceae UCG-006	37.0	188.0	141.0	57.0	0.0	101.0	131.0	87.0	108.0	149.0	194.0	188.0	129.0	206.0	95.0	88.0	185.0	150.0	48.0	263.0	122.0	115.0	95.0	114.0	16.0	24.0	28.0	0.0	111.0	33.0	108.0	107.0	0.0	93.0	97.0
D_0__Bacteria;D_1__Firmicutes;D_2__Clostridia;D_3__Clostridiales;D_4__Lachnospiraceae;D_5__Lachnospiraceae UCG-008	74.0	206.0	64.0	54.0	31.0	128.0	185.0	90.0	65.0	162.0	34.0	171.0	103.0	196.0	48.0	73.0	166.0	113.0	51.0	77.0	48.0	124.0	69.0	174.0	109.0	136.0	100.0	53.0	62.0	20.0	158.0	102.0	109.0	209.0	179.0
D_0__Bacteria;D_1__Firmicutes;D_2__Clostridia;D_3__Clostridiales;D_4__Lachnospiraceae;D_5__Lachnospiraceae UCG-009	0.0	0.0	0.0	0.0	0.0	0.0	17.0	0.0	0.0	0.0	0.0	0.0	0.0	0.0	27.0	0.0	0.0	0.0	0.0	0.0	0.0	0.0	0.0	0.0	0.0	0.0	0.0	30.0	0.0	0.0	0.0	0.0	0.0	0.0	0.0
D_0__Bacteria;D_1__Firmicutes;D_2__Clostridia;D_3__Clostridiales;D_4__Lachnospiraceae;D_5__Lachnospiraceae UCG-010	47.0	2.0	26.0	30.0	17.0	37.0	20.0	24.0	16.0	29.0	20.0	57.0	24.0	32.0	27.0	16.0	28.0	32.0	0.0	22.0	14.0	19.0	16.0	17.0	33.0	37.0	41.0	39.0	41.0	41.0	18.0	37.0	25.0	17.0	0.0
D_0__Bacteria;D_1__Firmicutes;D_2__Clostridia;D_3__Clostridiales;D_4__Lachnospiraceae;D_5__Lachnospiraceae XPB1014 group	84.0	0.0	298.0	155.0	99.0	68.0	90.0	124.0	86.0	232.0	82.0	121.0	142.0	257.0	209.0	101.0	374.0	97.0	331.0	126.0	98.0	111.0	118.0	60.0	146.0	316.0	191.0	351.0	34.0	145.0	163.0	108.0	119.0	56.0	90.0
D_0__Bacteria;D_1__Firmicutes;D_2__Clostridia;D_3__Clostridiales;D_4__Lachnospiraceae;D_5__Marvinbryantia	97.0	0.0	17.0	51.0	0.0	71.0	0.0	37.0	0.0	62.0	0.0	96.0	30.0	68.0	17.0	0.0	23.0	0.0	19.0	31.0	17.0	22.0	23.0	25.0	0.0	34.0	25.0	63.0	71.0	86.0	72.0	58.0	101.0	80.0	84.0
D_0__Bacteria;D_1__Firmicutes;D_2__Clostridia;D_3__Clostridiales;D_4__Lachnospiraceae;D_5__Moryella	28.0	0.0	0.0	0.0	0.0	0.0	0.0	0.0	0.0	0.0	12.0	0.0	0.0	40.0	0.0	0.0	0.0	0.0	0.0	0.0	0.0	0.0	0.0	0.0	0.0	0.0	0.0	36.0	0.0	0.0	0.0	0.0	0.0	0.0	0.0
D_0__Bacteria;D_1__Firmicutes;D_2__Clostridia;D_3__Clostridiales;D_4__Lachnospiraceae;D_5__Oribacterium	77.0	65.0	115.0	136.0	73.0	61.0	97.0	77.0	72.0	71.0	131.0	125.0	0.0	28.0	21.0	17.0	169.0	0.0	240.0	57.0	185.0	182.0	129.0	74.0	72.0	100.0	0.0	461.0	177.0	266.0	165.0	74.0	0.0	85.0	81.0
D_0__Bacteria;D_1__Firmicutes;D_2__Clostridia;D_3__Clostridiales;D_4__Lachnospiraceae;D_5__Pseudobutyrivibrio	176.0	187.0	249.0	251.0	182.0	181.0	189.0	137.0	134.0	266.0	168.0	205.0	266.0	256.0	292.0	202.0	241.0	122.0	176.0	213.0	287.0	223.0	299.0	192.0	201.0	233.0	365.0	264.0	133.0	290.0	135.0	203.0	235.0	177.0	111.0
D_0__Bacteria;D_1__Firmicutes;D_2__Clostridia;D_3__Clostridiales;D_4__Lachnospiraceae;D_5__Roseburia	44.0	0.0	27.0	41.0	0.0	25.0	9.0	0.0	0.0	31.0	37.0	25.0	37.0	28.0	30.0	0.0	35.0	0.0	0.0	13.0	28.0	0.0	23.0	0.0	0.0	31.0	0.0	0.0	29.0	25.0	0.0	46.0	0.0	29.0	0.0
D_0__Bacteria;D_1__Firmicutes;D_2__Clostridia;D_3__Clostridiales;D_4__Lachnospiraceae;D_5__Shuttleworthia	0.0	0.0	0.0	0.0	0.0	28.0	0.0	18.0	0.0	24.0	24.0	43.0	21.0	9.0	55.0	19.0	11.0	0.0	0.0	22.0	61.0	16.0	23.0	35.0	20.0	0.0	0.0	15.0	18.0	44.0	0.0	83.0	0.0	9.0	0.0
D_0__Bacteria;D_1__Firmicutes;D_2__Clostridia;D_3__Clostridiales;D_4__Lachnospiraceae;D_5__Syntrophococcus	24.0	0.0	7.0	0.0	0.0	29.0	0.0	0.0	0.0	0.0	0.0	33.0	23.0	55.0	28.0	0.0	0.0	0.0	0.0	13.0	0.0	0.0	0.0	0.0	0.0	0.0	0.0	0.0	0.0	18.0	0.0	0.0	0.0	6.0	0.0
D_0__Bacteria;D_1__Firmicutes;D_2__Clostridia;D_3__Clostridiales;D_4__Lachnospiraceae;D_5__Tyzzerella	0.0	7.0	0.0	21.0	0.0	0.0	0.0	0.0	0.0	0.0	0.0	0.0	0.0	0.0	0.0	0.0	0.0	0.0	0.0	0.0	0.0	0.0	0.0	0.0	0.0	0.0	0.0	4.0	0.0	0.0	0.0	0.0	0.0	0.0	0.0
D_0__Bacteria;D_1__Firmicutes;D_2__Clostridia;D_3__Clostridiales;D_4__Lachnospiraceae;D_5__Tyzzerella 3	0.0	40.0	0.0	7.0	0.0	0.0	9.0	3.0	0.0	10.0	0.0	8.0	2.0	0.0	5.0	7.0	0.0	0.0	3.0	0.0	18.0	3.0	1.0	5.0	0.0	4.0	0.0	5.0	0.0	10.0	0.0	0.0	9.0	35.0	0.0
D_0__Bacteria;D_1__Firmicutes;D_2__Clostridia;D_3__Clostridiales;D_4__Lachnospiraceae;D_5__XBB1006	0.0	0.0	0.0	0.0	0.0	0.0	0.0	0.0	0.0	0.0	0.0	0.0	0.0	0.0	0.0	0.0	0.0	0.0	0.0	0.0	0.0	0.0	7.0	0.0	0.0	0.0	0.0	0.0	0.0	7.0	0.0	0.0	0.0	0.0	0.0
D_0__Bacteria;D_1__Firmicutes;D_2__Clostridia;D_3__Clostridiales;D_4__Lachnospiraceae;D_5__[Eubacterium] cellulosolvens group	0.0	0.0	0.0	0.0	0.0	0.0	0.0	0.0	0.0	0.0	24.0	0.0	0.0	0.0	0.0	0.0	0.0	0.0	0.0	0.0	0.0	0.0	0.0	0.0	0.0	0.0	0.0	0.0	0.0	47.0	0.0	71.0	16.0	0.0	0.0
D_0__Bacteria;D_1__Firmicutes;D_2__Clostridia;D_3__Clostridiales;D_4__Lachnospiraceae;D_5__[Eubacterium] hallii group	226.0	33.0	220.0	91.0	69.0	266.0	57.0	86.0	92.0	84.0	168.0	203.0	101.0	233.0	120.0	30.0	198.0	150.0	25.0	163.0	320.0	155.0	52.0	110.0	72.0	323.0	166.0	301.0	295.0	268.0	179.0	132.0	283.0	87.0	123.0
D_0__Bacteria;D_1__Firmicutes;D_2__Clostridia;D_3__Clostridiales;D_4__Lachnospiraceae;D_5__[Eubacterium] oxidoreducens group	0.0	4.0	6.0	2.0	0.0	3.0	0.0	0.0	3.0	0.0	4.0	0.0	7.0	0.0	0.0	0.0	0.0	0.0	2.0	0.0	7.0	0.0	4.0	7.0	0.0	0.0	2.0	8.0	0.0	12.0	6.0	3.0	0.0	0.0	0.0
D_0__Bacteria;D_1__Firmicutes;D_2__Clostridia;D_3__Clostridiales;D_4__Lachnospiraceae;D_5__[Eubacterium] ruminantium group	67.0	34.0	41.0	38.0	39.0	0.0	24.0	42.0	16.0	69.0	0.0	71.0	0.0	0.0	5.0	18.0	29.0	0.0	68.0	33.0	70.0	5.0	0.0	0.0	0.0	23.0	71.0	2.0	0.0	30.0	46.0	40.0	55.0	9.0	0.0
D_0__Bacteria;D_1__Firmicutes;D_2__Clostridia;D_3__Clostridiales;D_4__Lachnospiraceae;D_5__[Eubacterium] ventriosum group	20.0	0.0	0.0	12.0	9.0	13.0	0.0	0.0	0.0	0.0	0.0	4.0	0.0	0.0	0.0	0.0	0.0	0.0	0.0	0.0	0.0	0.0	11.0	0.0	18.0	0.0	0.0	13.0	9.0	14.0	0.0	0.0	0.0	0.0	0.0
D_0__Bacteria;D_1__Firmicutes;D_2__Clostridia;D_3__Clostridiales;D_4__Lachnospiraceae;D_5__[Eubacterium] xylanophilum group	0.0	0.0	0.0	0.0	0.0	0.0	21.0	0.0	0.0	0.0	0.0	0.0	0.0	0.0	28.0	0.0	0.0	0.0	0.0	0.0	0.0	0.0	34.0	0.0	0.0	3.0	0.0	47.0	0.0	2.0	0.0	0.0	0.0	5.0	43.0
D_0__Bacteria;D_1__Firmicutes;D_2__Clostridia;D_3__Clostridiales;D_4__Lachnospiraceae;D_5__[Ruminococcus] gauvreauii group	60.0	43.0	109.0	162.0	72.0	95.0	24.0	28.0	19.0	132.0	28.0	78.0	36.0	114.0	111.0	0.0	239.0	68.0	95.0	133.0	165.0	129.0	123.0	24.0	169.0	108.0	80.0	241.0	181.0	162.0	149.0	114.0	26.0	73.0	203.0
D_0__Bacteria;D_1__Firmicutes;D_2__Clostridia;D_3__Clostridiales;D_4__Lachnospiraceae;D_5__probable genus 10	0.0	0.0	16.0	0.0	2.0	0.0	0.0	0.0	0.0	0.0	0.0	0.0	0.0	16.0	0.0	0.0	0.0	13.0	18.0	14.0	32.0	0.0	0.0	0.0	0.0	0.0	34.0	31.0	0.0	17.0	0.0	0.0	0.0	0.0	0.0
D_0__Bacteria;D_1__Firmicutes;D_2__Clostridia;D_3__Clostridiales;D_4__Lachnospiraceae;D_5__uncultured	206.0	396.0	376.0	338.0	205.0	178.0	398.0	458.0	389.0	341.0	275.0	245.0	202.0	502.0	375.0	323.0	380.0	321.0	720.0	317.0	317.0	322.0	286.0	271.0	352.0	422.0	451.0	460.0	331.0	155.0	473.0	172.0	544.0	143.0	345.0
D_0__Bacteria;D_1__Firmicutes;D_2__Clostridia;D_3__Clostridiales;D_4__Lachnospiraceae;__	234.0	61.0	198.0	340.0	136.0	329.0	141.0	92.0	94.0	293.0	331.0	244.0	152.0	378.0	310.0	123.0	159.0	109.0	64.0	218.0	367.0	332.0	178.0	216.0	229.0	183.0	227.0	342.0	454.0	325.0	188.0	177.0	130.0	159.0	164.0
D_0__Bacteria;D_1__Firmicutes;D_2__Clostridia;D_3__Clostridiales;D_4__Peptococcaceae;D_5__uncultured	0.0	0.0	0.0	0.0	0.0	31.0	0.0	11.0	0.0	0.0	0.0	0.0	0.0	0.0	6.0	0.0	0.0	0.0	0.0	0.0	0.0	2.0	0.0	0.0	0.0	0.0	4.0	0.0	0.0	0.0	7.0	30.0	0.0	0.0	0.0
D_0__Bacteria;D_1__Firmicutes;D_2__Clostridia;D_3__Clostridiales;D_4__Ruminococcaceae;D_5__CAG-352	15.0	0.0	0.0	0.0	0.0	0.0	3.0	0.0	0.0	0.0	0.0	0.0	0.0	0.0	0.0	0.0	0.0	0.0	0.0	0.0	0.0	5.0	0.0	0.0	0.0	0.0	0.0	0.0	7.0	0.0	0.0	0.0	0.0	0.0	0.0
D_0__Bacteria;D_1__Firmicutes;D_2__Clostridia;D_3__Clostridiales;D_4__Ruminococcaceae;D_5__Candidatus Soleaferrea	0.0	8.0	0.0	0.0	5.0	0.0	0.0	32.0	0.0	8.0	7.0	0.0	3.0	0.0	0.0	0.0	78.0	25.0	0.0	12.0	0.0	0.0	0.0	5.0	0.0	56.0	10.0	0.0	20.0	0.0	0.0	4.0	0.0	62.0	7.0
D_0__Bacteria;D_1__Firmicutes;D_2__Clostridia;D_3__Clostridiales;D_4__Ruminococcaceae;D_5__Hydrogenoanaerobacterium	0.0	0.0	0.0	0.0	0.0	0.0	0.0	0.0	0.0	0.0	0.0	0.0	0.0	0.0	0.0	0.0	0.0	0.0	3.0	0.0	0.0	0.0	0.0	0.0	0.0	0.0	0.0	0.0	0.0	0.0	0.0	0.0	2.0	0.0	0.0
D_0__Bacteria;D_1__Firmicutes;D_2__Clostridia;D_3__Clostridiales;D_4__Ruminococcaceae;D_5__Oscillibacter	0.0	0.0	0.0	0.0	19.0	0.0	0.0	0.0	13.0	0.0	0.0	0.0	0.0	63.0	0.0	0.0	0.0	0.0	0.0	85.0	0.0	0.0	0.0	0.0	0.0	0.0	0.0	19.0	19.0	0.0	0.0	0.0	0.0	25.0	0.0
D_0__Bacteria;D_1__Firmicutes;D_2__Clostridia;D_3__Clostridiales;D_4__Ruminococcaceae;D_5__Oscillospira	0.0	0.0	25.0	0.0	0.0	0.0	0.0	0.0	0.0	0.0	0.0	0.0	0.0	0.0	0.0	0.0	0.0	0.0	0.0	0.0	69.0	0.0	0.0	0.0	0.0	0.0	0.0	0.0	0.0	0.0	0.0	0.0	0.0	0.0	0.0
D_0__Bacteria;D_1__Firmicutes;D_2__Clostridia;D_3__Clostridiales;D_4__Ruminococcaceae;D_5__Papillibacter	208.0	223.0	322.0	293.0	302.0	289.0	276.0	291.0	269.0	282.0	433.0	271.0	301.0	172.0	394.0	367.0	310.0	223.0	155.0	266.0	286.0	242.0	411.0	394.0	321.0	294.0	266.0	323.0	287.0	307.0	280.0	500.0	366.0	405.0	243.0
D_0__Bacteria;D_1__Firmicutes;D_2__Clostridia;D_3__Clostridiales;D_4__Ruminococcaceae;D_5__Ruminiclostridium	17.0	16.0	7.0	0.0	0.0	0.0	0.0	3.0	0.0	13.0	0.0	0.0	0.0	24.0	49.0	36.0	0.0	9.0	6.0	16.0	0.0	0.0	0.0	28.0	19.0	26.0	28.0	0.0	6.0	0.0	3.0	0.0	13.0	11.0	4.0
D_0__Bacteria;D_1__Firmicutes;D_2__Clostridia;D_3__Clostridiales;D_4__Ruminococcaceae;D_5__Ruminiclostridium 1	164.0	254.0	115.0	207.0	127.0	208.0	260.0	227.0	95.0	202.0	161.0	136.0	106.0	179.0	148.0	121.0	121.0	254.0	243.0	219.0	209.0	186.0	319.0	296.0	52.0	48.0	148.0	196.0	171.0	180.0	288.0	230.0	121.0	271.0	112.0
D_0__Bacteria;D_1__Firmicutes;D_2__Clostridia;D_3__Clostridiales;D_4__Ruminococcaceae;D_5__Ruminiclostridium 5	0.0	3.0	0.0	0.0	0.0	0.0	0.0	0.0	0.0	0.0	0.0	0.0	0.0	0.0	0.0	0.0	11.0	0.0	0.0	12.0	0.0	0.0	0.0	0.0	0.0	0.0	9.0	0.0	0.0	0.0	0.0	0.0	0.0	0.0	0.0
D_0__Bacteria;D_1__Firmicutes;D_2__Clostridia;D_3__Clostridiales;D_4__Ruminococcaceae;D_5__Ruminiclostridium 6	0.0	10.0	22.0	18.0	0.0	0.0	0.0	6.0	0.0	0.0	0.0	0.0	0.0	0.0	13.0	0.0	0.0	0.0	0.0	0.0	25.0	0.0	0.0	0.0	5.0	0.0	17.0	65.0	10.0	0.0	18.0	0.0	8.0	0.0	0.0
D_0__Bacteria;D_1__Firmicutes;D_2__Clostridia;D_3__Clostridiales;D_4__Ruminococcaceae;D_5__Ruminiclostridium 9	28.0	56.0	45.0	5.0	46.0	32.0	42.0	17.0	21.0	0.0	27.0	49.0	17.0	19.0	33.0	10.0	19.0	2.0	9.0	163.0	59.0	109.0	67.0	0.0	0.0	102.0	42.0	143.0	58.0	50.0	26.0	48.0	22.0	26.0	10.0
D_0__Bacteria;D_1__Firmicutes;D_2__Clostridia;D_3__Clostridiales;D_4__Ruminococcaceae;D_5__Ruminococcaceae NK4A214 group	990.0	557.0	923.0	793.0	558.0	971.0	646.0	653.0	612.0	849.0	769.0	718.0	825.0	909.0	1015.0	571.0	1011.0	722.0	510.0	802.0	965.0	558.0	470.0	653.0	786.0	1035.0	1042.0	1044.0	1157.0	1187.0	988.0	1091.0	831.0	757.0	536.0
D_0__Bacteria;D_1__Firmicutes;D_2__Clostridia;D_3__Clostridiales;D_4__Ruminococcaceae;D_5__Ruminococcaceae UCG-001	0.0	5.0	0.0	0.0	0.0	0.0	0.0	0.0	0.0	0.0	0.0	0.0	0.0	0.0	0.0	0.0	0.0	0.0	4.0	0.0	0.0	0.0	0.0	0.0	0.0	0.0	0.0	2.0	0.0	0.0	0.0	0.0	0.0	0.0	0.0
D_0__Bacteria;D_1__Firmicutes;D_2__Clostridia;D_3__Clostridiales;D_4__Ruminococcaceae;D_5__Ruminococcaceae UCG-002	97.0	108.0	84.0	189.0	44.0	83.0	149.0	311.0	57.0	206.0	85.0	82.0	14.0	250.0	183.0	115.0	143.0	125.0	143.0	281.0	119.0	192.0	304.0	184.0	165.0	103.0	238.0	82.0	43.0	37.0	84.0	121.0	187.0	351.0	95.0
D_0__Bacteria;D_1__Firmicutes;D_2__Clostridia;D_3__Clostridiales;D_4__Ruminococcaceae;D_5__Ruminococcaceae UCG-004	80.0	0.0	66.0	59.0	0.0	0.0	0.0	0.0	0.0	59.0	66.0	56.0	0.0	43.0	0.0	0.0	66.0	0.0	0.0	22.0	61.0	31.0	2.0	62.0	73.0	79.0	52.0	53.0	51.0	87.0	77.0	56.0	52.0	40.0	0.0
D_0__Bacteria;D_1__Firmicutes;D_2__Clostridia;D_3__Clostridiales;D_4__Ruminococcaceae;D_5__Ruminococcaceae UCG-005	376.0	402.0	510.0	505.0	505.0	530.0	501.0	722.0	394.0	479.0	439.0	504.0	303.0	274.0	440.0	401.0	498.0	306.0	392.0	314.0	515.0	346.0	409.0	411.0	565.0	784.0	534.0	676.0	446.0	453.0	441.0	493.0	329.0	410.0	263.0
D_0__Bacteria;D_1__Firmicutes;D_2__Clostridia;D_3__Clostridiales;D_4__Ruminococcaceae;D_5__Ruminococcaceae UCG-007	0.0	2.0	0.0	0.0	0.0	0.0	0.0	0.0	0.0	0.0	0.0	0.0	0.0	0.0	0.0	0.0	0.0	0.0	0.0	38.0	0.0	0.0	0.0	0.0	0.0	0.0	0.0	0.0	0.0	0.0	0.0	0.0	0.0	0.0	0.0
D_0__Bacteria;D_1__Firmicutes;D_2__Clostridia;D_3__Clostridiales;D_4__Ruminococcaceae;D_5__Ruminococcaceae UCG-010	479.0	737.0	667.0	975.0	631.0	2163.0	1072.0	984.0	586.0	1045.0	944.0	868.0	677.0	597.0	497.0	478.0	850.0	1037.0	541.0	973.0	1038.0	791.0	939.0	986.0	980.0	939.0	1924.0	492.0	1067.0	876.0	1175.0	2127.0	885.0	898.0	1011.0
D_0__Bacteria;D_1__Firmicutes;D_2__Clostridia;D_3__Clostridiales;D_4__Ruminococcaceae;D_5__Ruminococcaceae UCG-011	192.0	0.0	146.0	203.0	238.0	174.0	0.0	117.0	133.0	144.0	130.0	298.0	231.0	83.0	242.0	128.0	218.0	97.0	2.0	235.0	308.0	150.0	349.0	0.0	309.0	381.0	325.0	289.0	198.0	294.0	228.0	406.0	303.0	126.0	263.0
D_0__Bacteria;D_1__Firmicutes;D_2__Clostridia;D_3__Clostridiales;D_4__Ruminococcaceae;D_5__Ruminococcaceae UCG-012	0.0	24.0	0.0	73.0	19.0	87.0	91.0	53.0	102.0	64.0	12.0	27.0	27.0	5.0	5.0	2.0	30.0	9.0	18.0	50.0	22.0	60.0	48.0	67.0	0.0	70.0	301.0	37.0	74.0	30.0	41.0	74.0	14.0	17.0	44.0
D_0__Bacteria;D_1__Firmicutes;D_2__Clostridia;D_3__Clostridiales;D_4__Ruminococcaceae;D_5__Ruminococcaceae UCG-013	20.0	12.0	19.0	5.0	0.0	0.0	3.0	0.0	15.0	12.0	9.0	13.0	0.0	18.0	0.0	0.0	13.0	0.0	20.0	0.0	18.0	26.0	0.0	0.0	0.0	0.0	15.0	0.0	0.0	11.0	8.0	41.0	0.0	9.0	0.0
D_0__Bacteria;D_1__Firmicutes;D_2__Clostridia;D_3__Clostridiales;D_4__Ruminococcaceae;D_5__Ruminococcaceae UCG-014	205.0	181.0	207.0	114.0	183.0	178.0	328.0	795.0	355.0	280.0	196.0	174.0	84.0	329.0	180.0	242.0	181.0	27.0	185.0	141.0	305.0	184.0	0.0	592.0	47.0	20.0	307.0	67.0	121.0	184.0	99.0	391.0	280.0	223.0	175.0
D_0__Bacteria;D_1__Firmicutes;D_2__Clostridia;D_3__Clostridiales;D_4__Ruminococcaceae;D_5__Ruminococcaceae V9D2013 group	56.0	80.0	25.0	100.0	46.0	71.0	46.0	81.0	99.0	110.0	91.0	85.0	53.0	73.0	135.0	92.0	51.0	49.0	26.0	103.0	46.0	30.0	50.0	81.0	0.0	55.0	49.0	28.0	34.0	48.0	39.0	118.0	51.0	108.0	49.0
D_0__Bacteria;D_1__Firmicutes;D_2__Clostridia;D_3__Clostridiales;D_4__Ruminococcaceae;D_5__Ruminococcus 1	92.0	434.0	130.0	157.0	78.0	77.0	194.0	297.0	53.0	227.0	72.0	75.0	135.0	180.0	113.0	173.0	59.0	147.0	159.0	133.0	198.0	84.0	97.0	235.0	80.0	125.0	127.0	139.0	136.0	117.0	48.0	212.0	154.0	148.0	75.0
D_0__Bacteria;D_1__Firmicutes;D_2__Clostridia;D_3__Clostridiales;D_4__Ruminococcaceae;D_5__Ruminococcus 2	73.0	51.0	12.0	0.0	2.0	0.0	0.0	26.0	0.0	6.0	0.0	32.0	4.0	0.0	0.0	6.0	0.0	0.0	0.0	14.0	58.0	0.0	0.0	26.0	2.0	18.0	0.0	0.0	38.0	0.0	0.0	20.0	37.0	39.0	3.0
D_0__Bacteria;D_1__Firmicutes;D_2__Clostridia;D_3__Clostridiales;D_4__Ruminococcaceae;D_5__Saccharofermentans	103.0	269.0	93.0	207.0	137.0	104.0	253.0	181.0	142.0	276.0	162.0	309.0	112.0	308.0	166.0	126.0	166.0	196.0	257.0	123.0	161.0	101.0	88.0	127.0	134.0	189.0	226.0	112.0	170.0	90.0	147.0	251.0	172.0	147.0	168.0
D_0__Bacteria;D_1__Firmicutes;D_2__Clostridia;D_3__Clostridiales;D_4__Ruminococcaceae;D_5__Sporobacter	0.0	0.0	0.0	0.0	0.0	0.0	0.0	0.0	0.0	0.0	0.0	2.0	0.0	0.0	0.0	0.0	0.0	0.0	0.0	0.0	0.0	0.0	0.0	0.0	0.0	0.0	0.0	0.0	0.0	0.0	0.0	0.0	0.0	0.0	0.0
D_0__Bacteria;D_1__Firmicutes;D_2__Clostridia;D_3__Clostridiales;D_4__Ruminococcaceae;D_5__Subdoligranulum	0.0	0.0	0.0	0.0	0.0	0.0	0.0	0.0	0.0	0.0	0.0	0.0	0.0	0.0	0.0	0.0	0.0	0.0	0.0	0.0	0.0	0.0	0.0	0.0	0.0	0.0	0.0	0.0	0.0	0.0	0.0	0.0	0.0	0.0	4.0
D_0__Bacteria;D_1__Firmicutes;D_2__Clostridia;D_3__Clostridiales;D_4__Ruminococcaceae;D_5__[Eubacterium] coprostanoligenes group	334.0	198.0	78.0	382.0	168.0	189.0	118.0	250.0	309.0	296.0	172.0	458.0	237.0	321.0	342.0	251.0	240.0	254.0	110.0	327.0	163.0	142.0	118.0	295.0	318.0	201.0	265.0	300.0	438.0	356.0	144.0	412.0	259.0	132.0	143.0
D_0__Bacteria;D_1__Firmicutes;D_2__Clostridia;D_3__Clostridiales;D_4__Ruminococcaceae;D_5__uncultured	82.0	291.0	101.0	115.0	138.0	124.0	198.0	216.0	221.0	240.0	322.0	286.0	113.0	100.0	231.0	267.0	164.0	96.0	138.0	212.0	236.0	190.0	156.0	420.0	100.0	177.0	219.0	112.0	134.0	135.0	201.0	258.0	113.0	242.0	159.0
D_0__Bacteria;D_1__Firmicutes;D_2__Clostridia;D_3__Clostridiales;D_4__Ruminococcaceae;D_5__uncultured bacterium	0.0	0.0	0.0	0.0	0.0	0.0	0.0	0.0	0.0	0.0	0.0	0.0	0.0	0.0	0.0	0.0	0.0	0.0	0.0	0.0	3.0	0.0	0.0	0.0	0.0	0.0	0.0	0.0	0.0	0.0	0.0	0.0	0.0	0.0	0.0
D_0__Bacteria;D_1__Firmicutes;D_2__Clostridia;D_3__Clostridiales;D_4__Ruminococcaceae;D_5__uncultured rumen bacterium	0.0	0.0	0.0	0.0	0.0	0.0	0.0	0.0	0.0	11.0	0.0	0.0	0.0	0.0	0.0	0.0	0.0	0.0	0.0	0.0	0.0	0.0	0.0	0.0	0.0	0.0	0.0	0.0	0.0	0.0	0.0	0.0	0.0	0.0	0.0
D_0__Bacteria;D_1__Firmicutes;D_2__Clostridia;D_3__Clostridiales;D_4__Ruminococcaceae;__	93.0	185.0	33.0	68.0	130.0	95.0	138.0	144.0	46.0	140.0	67.0	152.0	114.0	114.0	172.0	99.0	166.0	125.0	29.0	113.0	42.0	92.0	68.0	149.0	93.0	99.0	92.0	13.0	121.0	122.0	77.0	167.0	226.0	218.0	22.0
D_0__Bacteria;D_1__Firmicutes;D_2__Clostridia;D_3__Clostridiales;D_4__Syntrophomonadaceae;D_5__Syntrophomonas	6.0	0.0	0.0	0.0	0.0	0.0	0.0	0.0	0.0	0.0	0.0	0.0	0.0	0.0	0.0	0.0	0.0	0.0	0.0	0.0	0.0	0.0	0.0	0.0	0.0	0.0	0.0	0.0	0.0	0.0	0.0	0.0	0.0	4.0	0.0
D_0__Bacteria;D_1__Firmicutes;D_2__Clostridia;D_3__Clostridiales;D_4__Syntrophomonadaceae;__	0.0	0.0	0.0	0.0	0.0	0.0	0.0	0.0	0.0	0.0	0.0	2.0	0.0	0.0	5.0	6.0	0.0	6.0	0.0	2.0	0.0	0.0	0.0	0.0	0.0	4.0	0.0	0.0	0.0	5.0	0.0	0.0	0.0	0.0	0.0
D_0__Bacteria;D_1__Firmicutes;D_2__Clostridia;D_3__Clostridiales;D_4__uncultured;D_5__uncultured bacterium	0.0	0.0	0.0	0.0	0.0	0.0	0.0	0.0	0.0	0.0	0.0	0.0	0.0	0.0	0.0	0.0	0.0	0.0	0.0	0.0	0.0	0.0	0.0	0.0	0.0	0.0	0.0	0.0	0.0	0.0	0.0	10.0	0.0	0.0	0.0
D_0__Bacteria;D_1__Firmicutes;D_2__Clostridia;D_3__Clostridiales;__;__	951.0	715.0	600.0	756.0	482.0	785.0	724.0	836.0	394.0	595.0	682.0	845.0	838.0	763.0	929.0	267.0	748.0	420.0	929.0	755.0	1062.0	634.0	498.0	601.0	820.0	978.0	908.0	801.0	644.0	983.0	844.0	1274.0	1078.0	662.0	804.0
D_0__Bacteria;D_1__Firmicutes;D_2__Clostridia;__;__;__	0.0	0.0	0.0	0.0	0.0	0.0	0.0	0.0	3.0	0.0	0.0	0.0	0.0	0.0	0.0	0.0	0.0	0.0	0.0	0.0	2.0	0.0	0.0	0.0	0.0	0.0	0.0	0.0	0.0	0.0	0.0	0.0	0.0	0.0	4.0
D_0__Bacteria;D_1__Firmicutes;D_2__Erysipelotrichia;D_3__Erysipelotrichales;D_4__Erysipelotrichaceae;D_5__Catenibacterium	25.0	3.0	7.0	0.0	0.0	0.0	0.0	0.0	0.0	0.0	0.0	9.0	9.0	11.0	0.0	0.0	15.0	0.0	0.0	0.0	13.0	0.0	0.0	16.0	12.0	9.0	0.0	0.0	0.0	0.0	14.0	24.0	0.0	0.0	9.0
D_0__Bacteria;D_1__Firmicutes;D_2__Erysipelotrichia;D_3__Erysipelotrichales;D_4__Erysipelotrichaceae;D_5__Catenisphaera	13.0	0.0	13.0	13.0	10.0	21.0	12.0	8.0	2.0	27.0	14.0	8.0	12.0	24.0	0.0	0.0	0.0	0.0	5.0	0.0	35.0	0.0	0.0	28.0	15.0	15.0	32.0	11.0	4.0	24.0	18.0	43.0	31.0	15.0	0.0
D_0__Bacteria;D_1__Firmicutes;D_2__Erysipelotrichia;D_3__Erysipelotrichales;D_4__Erysipelotrichaceae;D_5__Erysipelatoclostridium	0.0	0.0	0.0	0.0	0.0	0.0	8.0	0.0	0.0	0.0	0.0	0.0	0.0	0.0	0.0	0.0	0.0	0.0	4.0	0.0	0.0	0.0	0.0	0.0	0.0	0.0	0.0	0.0	15.0	0.0	0.0	3.0	28.0	0.0	0.0
D_0__Bacteria;D_1__Firmicutes;D_2__Erysipelotrichia;D_3__Erysipelotrichales;D_4__Erysipelotrichaceae;D_5__Erysipelotrichaceae UCG-004	246.0	299.0	192.0	400.0	309.0	539.0	578.0	1049.0	324.0	514.0	246.0	571.0	145.0	510.0	433.0	336.0	361.0	405.0	299.0	451.0	139.0	555.0	148.0	725.0	199.0	261.0	359.0	259.0	158.0	74.0	378.0	482.0	1110.0	536.0	215.0
D_0__Bacteria;D_1__Firmicutes;D_2__Erysipelotrichia;D_3__Erysipelotrichales;D_4__Erysipelotrichaceae;D_5__Erysipelotrichaceae UCG-006	16.0	0.0	0.0	0.0	0.0	24.0	0.0	0.0	0.0	0.0	0.0	13.0	0.0	44.0	9.0	0.0	0.0	0.0	0.0	5.0	32.0	0.0	0.0	0.0	0.0	0.0	7.0	9.0	9.0	0.0	0.0	19.0	0.0	0.0	0.0
D_0__Bacteria;D_1__Firmicutes;D_2__Erysipelotrichia;D_3__Erysipelotrichales;D_4__Erysipelotrichaceae;D_5__Erysipelotrichaceae UCG-008	0.0	0.0	0.0	0.0	0.0	0.0	0.0	0.0	0.0	0.0	0.0	0.0	0.0	0.0	0.0	0.0	0.0	0.0	0.0	0.0	0.0	0.0	0.0	0.0	2.0	0.0	0.0	0.0	0.0	0.0	0.0	0.0	0.0	0.0	0.0
D_0__Bacteria;D_1__Firmicutes;D_2__Erysipelotrichia;D_3__Erysipelotrichales;D_4__Erysipelotrichaceae;D_5__Erysipelotrichaceae UCG-009	0.0	3.0	0.0	0.0	0.0	16.0	0.0	0.0	0.0	0.0	0.0	0.0	0.0	2.0	0.0	0.0	0.0	0.0	0.0	9.0	0.0	0.0	0.0	0.0	0.0	4.0	0.0	0.0	0.0	13.0	0.0	0.0	0.0	0.0	0.0
D_0__Bacteria;D_1__Firmicutes;D_2__Erysipelotrichia;D_3__Erysipelotrichales;D_4__Erysipelotrichaceae;D_5__Sharpea	0.0	0.0	0.0	0.0	0.0	0.0	0.0	0.0	0.0	0.0	0.0	0.0	0.0	0.0	0.0	0.0	0.0	0.0	0.0	0.0	0.0	0.0	0.0	0.0	0.0	0.0	0.0	0.0	2.0	0.0	0.0	0.0	0.0	0.0	0.0
D_0__Bacteria;D_1__Firmicutes;D_2__Erysipelotrichia;D_3__Erysipelotrichales;D_4__Erysipelotrichaceae;D_5__Solobacterium	63.0	14.0	0.0	0.0	14.0	288.0	30.0	34.0	30.0	18.0	19.0	103.0	15.0	26.0	13.0	3.0	34.0	0.0	0.0	11.0	54.0	19.0	0.0	15.0	17.0	17.0	103.0	11.0	55.0	35.0	57.0	279.0	12.0	0.0	16.0
D_0__Bacteria;D_1__Firmicutes;D_2__Erysipelotrichia;D_3__Erysipelotrichales;D_4__Erysipelotrichaceae;D_5__[Anaerorhabdus] furcosa group	18.0	58.0	38.0	36.0	64.0	67.0	63.0	85.0	25.0	46.0	71.0	47.0	0.0	24.0	34.0	25.0	44.0	54.0	20.0	15.0	94.0	0.0	32.0	65.0	63.0	15.0	55.0	58.0	19.0	21.0	78.0	34.0	43.0	60.0	49.0
D_0__Bacteria;D_1__Firmicutes;D_2__Erysipelotrichia;D_3__Erysipelotrichales;D_4__Erysipelotrichaceae;D_5__uncultured	9.0	12.0	32.0	12.0	19.0	52.0	22.0	11.0	26.0	18.0	12.0	17.0	7.0	17.0	15.0	20.0	0.0	2.0	0.0	18.0	14.0	62.0	28.0	17.0	31.0	30.0	46.0	9.0	4.0	9.0	17.0	26.0	10.0	22.0	28.0
D_0__Bacteria;D_1__Firmicutes;D_2__Erysipelotrichia;D_3__Erysipelotrichales;D_4__Erysipelotrichaceae;__	0.0	9.0	7.0	0.0	3.0	25.0	16.0	14.0	6.0	45.0	9.0	6.0	13.0	0.0	25.0	0.0	8.0	0.0	0.0	5.0	28.0	18.0	0.0	10.0	35.0	0.0	9.0	0.0	15.0	8.0	9.0	2.0	22.0	16.0	9.0
D_0__Bacteria;D_1__Firmicutes;D_2__Negativicutes;D_3__Selenomonadales;D_4__Acidaminococcaceae;D_5__Succiniclasticum	531.0	206.0	646.0	439.0	253.0	287.0	250.0	502.0	599.0	345.0	288.0	495.0	229.0	491.0	513.0	144.0	724.0	137.0	134.0	395.0	641.0	426.0	154.0	396.0	475.0	252.0	599.0	485.0	420.0	508.0	272.0	472.0	432.0	424.0	189.0
D_0__Bacteria;D_1__Firmicutes;D_2__Negativicutes;D_3__Selenomonadales;D_4__Veillonellaceae;D_5__Anaerovibrio	0.0	13.0	23.0	30.0	0.0	18.0	11.0	0.0	12.0	22.0	12.0	13.0	19.0	48.0	29.0	22.0	125.0	0.0	35.0	18.0	72.0	17.0	0.0	0.0	0.0	0.0	18.0	79.0	28.0	43.0	22.0	18.0	0.0	0.0	45.0
D_0__Bacteria;D_1__Firmicutes;D_2__Negativicutes;D_3__Selenomonadales;D_4__Veillonellaceae;D_5__Quinella	0.0	11.0	27.0	27.0	0.0	0.0	11.0	4.0	0.0	0.0	0.0	0.0	0.0	0.0	0.0	0.0	0.0	0.0	32.0	0.0	2.0	16.0	0.0	0.0	0.0	0.0	2.0	3.0	0.0	90.0	4.0	0.0	91.0	0.0	0.0
D_0__Bacteria;D_1__Firmicutes;D_2__Negativicutes;D_3__Selenomonadales;D_4__Veillonellaceae;D_5__Schwartzia	0.0	2.0	19.0	8.0	0.0	14.0	9.0	8.0	4.0	19.0	0.0	13.0	14.0	29.0	23.0	0.0	53.0	0.0	11.0	0.0	46.0	17.0	0.0	0.0	7.0	2.0	17.0	61.0	27.0	48.0	29.0	11.0	0.0	8.0	33.0
D_0__Bacteria;D_1__Firmicutes;D_2__Negativicutes;D_3__Selenomonadales;D_4__Veillonellaceae;D_5__Selenomonas 1	91.0	48.0	112.0	80.0	39.0	52.0	48.0	59.0	32.0	48.0	65.0	26.0	33.0	64.0	103.0	14.0	89.0	12.0	142.0	135.0	274.0	182.0	118.0	15.0	17.0	4.0	35.0	388.0	114.0	216.0	150.0	62.0	10.0	11.0	189.0
D_0__Bacteria;D_1__Firmicutes;D_2__Negativicutes;D_3__Selenomonadales;D_4__Veillonellaceae;D_5__Selenomonas 3	0.0	0.0	47.0	0.0	0.0	0.0	0.0	0.0	0.0	0.0	0.0	0.0	0.0	0.0	0.0	0.0	0.0	0.0	0.0	0.0	0.0	0.0	0.0	0.0	0.0	0.0	0.0	0.0	0.0	0.0	0.0	0.0	0.0	0.0	0.0
D_0__Bacteria;D_1__Firmicutes;D_2__Negativicutes;D_3__Selenomonadales;D_4__Veillonellaceae;D_5__Veillonellaceae UCG-001	0.0	29.0	100.0	85.0	21.0	152.0	31.0	17.0	44.0	48.0	17.0	164.0	106.0	225.0	24.0	25.0	241.0	21.0	197.0	52.0	54.0	38.0	33.0	0.0	32.0	119.0	292.0	238.0	32.0	52.0	43.0	147.0	45.0	14.0	129.0
D_0__Bacteria;D_1__Firmicutes;D_2__Negativicutes;D_3__Selenomonadales;D_4__Veillonellaceae;D_5__uncultured	0.0	0.0	0.0	0.0	0.0	0.0	0.0	0.0	0.0	0.0	0.0	3.0	0.0	0.0	0.0	0.0	0.0	0.0	0.0	12.0	0.0	0.0	0.0	0.0	0.0	0.0	0.0	49.0	0.0	0.0	0.0	0.0	7.0	0.0	9.0
D_0__Bacteria;D_1__Firmicutes;D_2__Negativicutes;D_3__Selenomonadales;D_4__Veillonellaceae;__	17.0	0.0	18.0	31.0	0.0	0.0	0.0	0.0	0.0	0.0	0.0	0.0	0.0	0.0	3.0	9.0	0.0	0.0	37.0	136.0	15.0	0.0	0.0	2.0	6.0	0.0	0.0	43.0	30.0	19.0	0.0	0.0	0.0	0.0	0.0
D_0__Bacteria;D_1__Firmicutes;__;__;__;__	108.0	19.0	6.0	29.0	49.0	28.0	33.0	152.0	2.0	0.0	89.0	26.0	50.0	2.0	28.0	2.0	0.0	0.0	7.0	4.0	163.0	0.0	20.0	2.0	0.0	0.0	30.0	52.0	12.0	4.0	22.0	125.0	6.0	2.0	2.0
D_0__Bacteria;D_1__Fusobacteria;D_2__Fusobacteriia;D_3__Fusobacteriales;D_4__Fusobacteriaceae;D_5__Fusobacterium	18.0	0.0	4.0	2.0	0.0	13.0	0.0	0.0	0.0	0.0	0.0	0.0	0.0	0.0	0.0	0.0	0.0	0.0	0.0	0.0	0.0	0.0	0.0	0.0	0.0	0.0	0.0	19.0	0.0	0.0	0.0	0.0	0.0	0.0	0.0
D_0__Bacteria;D_1__Fusobacteria;D_2__Fusobacteriia;D_3__Fusobacteriales;D_4__Leptotrichiaceae;D_5__Caviibacter	0.0	2.0	9.0	5.0	0.0	0.0	0.0	14.0	4.0	0.0	0.0	0.0	4.0	0.0	0.0	0.0	0.0	0.0	0.0	0.0	0.0	0.0	0.0	0.0	0.0	0.0	0.0	9.0	0.0	0.0	0.0	0.0	0.0	0.0	0.0
D_0__Bacteria;D_1__Fusobacteria;D_2__Fusobacteriia;D_3__Fusobacteriales;D_4__Leptotrichiaceae;D_5__Leptotrichia	0.0	0.0	0.0	0.0	0.0	0.0	0.0	0.0	0.0	3.0	0.0	0.0	0.0	0.0	0.0	0.0	0.0	0.0	0.0	0.0	0.0	0.0	0.0	0.0	0.0	0.0	0.0	0.0	0.0	0.0	0.0	0.0	0.0	0.0	0.0
D_0__Bacteria;D_1__Kiritimatiellaeota;D_2__Kiritimatiellae;D_3__WCHB1-41;Ambiguous_taxa;Ambiguous_taxa	20.0	0.0	0.0	16.0	2.0	7.0	0.0	19.0	18.0	0.0	9.0	31.0	2.0	10.0	16.0	0.0	28.0	34.0	23.0	2.0	33.0	14.0	4.0	12.0	2.0	0.0	21.0	0.0	0.0	0.0	2.0	23.0	25.0	15.0	26.0
D_0__Bacteria;D_1__Kiritimatiellaeota;D_2__Kiritimatiellae;D_3__WCHB1-41;D_4__uncultured bacterium;D_5__uncultured bacterium	21.0	4.0	4.0	54.0	0.0	6.0	25.0	14.0	51.0	29.0	9.0	13.0	6.0	12.0	9.0	10.0	3.0	5.0	11.0	25.0	0.0	28.0	41.0	10.0	2.0	21.0	19.0	33.0	51.0	43.0	11.0	9.0	57.0	25.0	4.0
D_0__Bacteria;D_1__Kiritimatiellaeota;D_2__Kiritimatiellae;D_3__WCHB1-41;D_4__uncultured eubacterium WCHB1-25;D_5__uncultured eubacterium WCHB1-25	0.0	0.0	0.0	0.0	0.0	0.0	0.0	0.0	0.0	0.0	0.0	0.0	0.0	0.0	0.0	0.0	0.0	2.0	0.0	0.0	0.0	0.0	0.0	0.0	0.0	0.0	0.0	0.0	0.0	0.0	0.0	0.0	0.0	0.0	0.0
D_0__Bacteria;D_1__Kiritimatiellaeota;D_2__Kiritimatiellae;D_3__WCHB1-41;D_4__uncultured rumen bacterium;D_5__uncultured rumen bacterium	191.0	219.0	253.0	347.0	92.0	692.0	275.0	246.0	270.0	285.0	114.0	199.0	56.0	296.0	100.0	202.0	207.0	194.0	173.0	317.0	287.0	679.0	188.0	73.0	240.0	105.0	450.0	331.0	384.0	265.0	507.0	183.0	93.0	362.0	348.0
D_0__Bacteria;D_1__Kiritimatiellaeota;D_2__Kiritimatiellae;D_3__WCHB1-41;D_4__unidentified rumen bacterium RFP12;D_5__unidentified rumen bacterium RFP12	0.0	2.0	0.0	2.0	0.0	0.0	0.0	0.0	2.0	0.0	0.0	0.0	0.0	0.0	0.0	0.0	0.0	0.0	0.0	0.0	0.0	0.0	0.0	0.0	3.0	0.0	0.0	0.0	0.0	0.0	0.0	17.0	0.0	0.0	0.0
D_0__Bacteria;D_1__Kiritimatiellaeota;D_2__Kiritimatiellae;D_3__WCHB1-41;__;__	20.0	3.0	25.0	0.0	9.0	2.0	3.0	12.0	0.0	9.0	7.0	14.0	0.0	20.0	4.0	3.0	19.0	2.0	3.0	9.0	30.0	8.0	0.0	0.0	13.0	0.0	16.0	19.0	26.0	2.0	4.0	0.0	0.0	18.0	8.0
D_0__Bacteria;D_1__Lentisphaerae;D_2__Lentisphaeria;D_3__Victivallales;D_4__Victivallaceae;D_5__uncultured bacterium	0.0	0.0	0.0	11.0	0.0	0.0	0.0	0.0	0.0	0.0	0.0	0.0	0.0	0.0	0.0	0.0	0.0	0.0	0.0	0.0	0.0	0.0	0.0	0.0	0.0	0.0	0.0	0.0	0.0	0.0	0.0	0.0	0.0	2.0	2.0
D_0__Bacteria;D_1__Lentisphaerae;D_2__Lentisphaeria;D_3__Victivallales;D_4__Victivallaceae;D_5__uncultured rumen bacterium	0.0	0.0	2.0	0.0	0.0	0.0	0.0	0.0	8.0	0.0	0.0	0.0	0.0	0.0	0.0	0.0	8.0	0.0	0.0	2.0	0.0	0.0	0.0	0.0	4.0	0.0	0.0	0.0	0.0	0.0	0.0	0.0	0.0	0.0	0.0
D_0__Bacteria;D_1__Lentisphaerae;D_2__Lentisphaeria;D_3__Victivallales;D_4__Victivallaceae;__	0.0	0.0	0.0	0.0	0.0	0.0	0.0	0.0	2.0	0.0	0.0	2.0	0.0	0.0	0.0	0.0	0.0	0.0	0.0	2.0	0.0	9.0	7.0	0.0	3.0	0.0	0.0	0.0	0.0	0.0	3.0	0.0	0.0	0.0	0.0
D_0__Bacteria;D_1__Lentisphaerae;D_2__Lentisphaeria;D_3__Victivallales;D_4__vadinBE97;Ambiguous_taxa	0.0	0.0	28.0	0.0	0.0	0.0	36.0	0.0	0.0	0.0	0.0	0.0	0.0	0.0	0.0	20.0	2.0	0.0	0.0	0.0	0.0	32.0	4.0	20.0	0.0	14.0	0.0	0.0	16.0	0.0	0.0	0.0	26.0	0.0	48.0
D_0__Bacteria;D_1__Lentisphaerae;D_2__Lentisphaeria;D_3__Victivallales;D_4__vadinBE97;D_5__Bacteroidales bacterium 55_9	0.0	0.0	0.0	0.0	0.0	0.0	0.0	0.0	0.0	0.0	0.0	0.0	0.0	0.0	0.0	0.0	0.0	0.0	0.0	0.0	0.0	0.0	0.0	0.0	0.0	0.0	0.0	0.0	0.0	0.0	0.0	0.0	0.0	2.0	2.0
D_0__Bacteria;D_1__Lentisphaerae;D_2__Lentisphaeria;D_3__Victivallales;D_4__vadinBE97;D_5__uncultured rumen bacterium	0.0	0.0	0.0	0.0	0.0	0.0	0.0	0.0	0.0	0.0	0.0	0.0	0.0	7.0	0.0	0.0	0.0	0.0	0.0	0.0	0.0	0.0	0.0	0.0	0.0	0.0	0.0	0.0	0.0	0.0	0.0	0.0	0.0	0.0	19.0
D_0__Bacteria;D_1__Lentisphaerae;D_2__Lentisphaeria;D_3__Victivallales;D_4__vadinBE97;D_5__unidentified rumen bacterium RFN4	6.0	0.0	0.0	0.0	0.0	0.0	0.0	6.0	0.0	2.0	3.0	0.0	0.0	0.0	0.0	0.0	0.0	0.0	0.0	5.0	4.0	0.0	0.0	0.0	0.0	0.0	4.0	2.0	2.0	0.0	5.0	0.0	0.0	0.0	4.0
D_0__Bacteria;D_1__Lentisphaerae;D_2__Lentisphaeria;D_3__Victivallales;D_4__vadinBE97;__	0.0	0.0	0.0	20.0	0.0	0.0	0.0	74.0	36.0	0.0	0.0	0.0	0.0	0.0	0.0	0.0	21.0	22.0	0.0	16.0	32.0	0.0	0.0	0.0	42.0	0.0	20.0	0.0	0.0	0.0	16.0	20.0	0.0	0.0	0.0
D_0__Bacteria;D_1__Lentisphaerae;D_2__Oligosphaeria;D_3__Oligosphaerales;D_4__Oligosphaeraceae;D_5__Z20	0.0	2.0	0.0	0.0	0.0	0.0	0.0	0.0	0.0	5.0	0.0	3.0	0.0	0.0	0.0	0.0	0.0	8.0	0.0	6.0	0.0	0.0	0.0	0.0	0.0	0.0	5.0	0.0	0.0	0.0	0.0	0.0	0.0	0.0	7.0
D_0__Bacteria;D_1__Lentisphaerae;D_2__Oligosphaeria;D_3__Oligosphaerales;D_4__Oligosphaeraceae;D_5__horsej-a03	0.0	0.0	0.0	0.0	0.0	0.0	0.0	0.0	0.0	0.0	0.0	0.0	0.0	0.0	2.0	0.0	0.0	0.0	0.0	0.0	0.0	3.0	0.0	0.0	2.0	0.0	0.0	0.0	2.0	0.0	0.0	0.0	5.0	0.0	0.0
D_0__Bacteria;D_1__Lentisphaerae;D_2__Oligosphaeria;D_3__Oligosphaerales;D_4__Oligosphaeraceae;__	0.0	0.0	0.0	0.0	0.0	0.0	0.0	0.0	0.0	0.0	0.0	0.0	0.0	0.0	0.0	0.0	0.0	0.0	0.0	0.0	0.0	0.0	0.0	0.0	0.0	0.0	0.0	0.0	2.0	0.0	0.0	0.0	0.0	0.0	0.0
D_0__Bacteria;D_1__Patescibacteria;D_2__Gracilibacteria;D_3__Absconditabacteriales (SR1);D_4__SR1 bacterium canine oral taxon 382;D_5__SR1 bacterium canine oral taxon 382	0.0	0.0	0.0	0.0	0.0	0.0	3.0	0.0	0.0	2.0	0.0	0.0	0.0	0.0	0.0	0.0	0.0	0.0	0.0	2.0	0.0	0.0	0.0	0.0	0.0	0.0	0.0	0.0	0.0	0.0	2.0	0.0	0.0	0.0	0.0
D_0__Bacteria;D_1__Patescibacteria;D_2__Gracilibacteria;D_3__Absconditabacteriales (SR1);D_4__candidate division CPR1 bacterium ADurb.Bin160;D_5__candidate division CPR1 bacterium ADurb.Bin160	0.0	0.0	0.0	0.0	0.0	0.0	0.0	0.0	0.0	0.0	0.0	0.0	0.0	0.0	0.0	0.0	2.0	0.0	0.0	0.0	0.0	0.0	0.0	0.0	0.0	0.0	0.0	0.0	0.0	0.0	0.0	0.0	0.0	0.0	0.0
D_0__Bacteria;D_1__Patescibacteria;D_2__Gracilibacteria;D_3__Absconditabacteriales (SR1);D_4__candidate division SR1 bacterium taxon 345;D_5__candidate division SR1 bacterium taxon 345	0.0	0.0	0.0	0.0	0.0	0.0	0.0	0.0	0.0	0.0	0.0	0.0	0.0	0.0	0.0	0.0	0.0	0.0	0.0	0.0	2.0	0.0	0.0	0.0	0.0	0.0	0.0	0.0	0.0	0.0	0.0	0.0	0.0	0.0	0.0
D_0__Bacteria;D_1__Patescibacteria;D_2__Gracilibacteria;D_3__Absconditabacteriales (SR1);D_4__uncultured bacterium;D_5__uncultured bacterium	0.0	0.0	0.0	0.0	0.0	0.0	0.0	0.0	0.0	58.0	0.0	0.0	0.0	41.0	0.0	0.0	3.0	0.0	0.0	0.0	0.0	0.0	0.0	3.0	0.0	0.0	2.0	0.0	0.0	0.0	0.0	0.0	0.0	2.0	0.0
D_0__Bacteria;D_1__Patescibacteria;D_2__Gracilibacteria;D_3__Absconditabacteriales (SR1);D_4__uncultured prokaryote;D_5__uncultured prokaryote	61.0	101.0	56.0	8.0	2.0	170.0	156.0	80.0	124.0	123.0	92.0	0.0	69.0	117.0	195.0	0.0	30.0	0.0	24.0	46.0	126.0	234.0	64.0	106.0	100.0	0.0	107.0	79.0	130.0	76.0	120.0	0.0	0.0	186.0	157.0
D_0__Bacteria;D_1__Patescibacteria;D_2__Gracilibacteria;D_3__Absconditabacteriales (SR1);D_4__uncultured rumen bacterium;D_5__uncultured rumen bacterium	660.0	270.0	788.0	61.0	465.0	892.0	984.0	1756.0	831.0	950.0	1065.0	562.0	459.0	382.0	775.0	574.0	439.0	122.0	646.0	529.0	1006.0	807.0	496.0	894.0	415.0	283.0	502.0	340.0	630.0	304.0	661.0	560.0	1259.0	813.0	521.0
D_0__Bacteria;D_1__Patescibacteria;D_2__Gracilibacteria;D_3__Absconditabacteriales (SR1);__;__	2.0	62.0	2.0	0.0	48.0	0.0	0.0	133.0	22.0	4.0	47.0	45.0	2.0	0.0	72.0	2.0	0.0	17.0	2.0	5.0	0.0	23.0	2.0	2.0	2.0	0.0	8.0	5.0	5.0	24.0	6.0	39.0	0.0	40.0	79.0
D_0__Bacteria;D_1__Patescibacteria;D_2__Gracilibacteria;D_3__Gracilibacteria bacterium canine oral taxon 394;D_4__Gracilibacteria bacterium canine oral taxon 394;D_5__Gracilibacteria bacterium canine oral taxon 394	0.0	2.0	0.0	2.0	0.0	0.0	0.0	0.0	0.0	0.0	0.0	0.0	0.0	0.0	0.0	0.0	0.0	0.0	0.0	0.0	0.0	0.0	0.0	0.0	0.0	0.0	0.0	0.0	0.0	0.0	0.0	0.0	0.0	0.0	0.0
D_0__Bacteria;D_1__Patescibacteria;D_2__Gracilibacteria;D_3__JGI 0000069-P22;D_4__uncultured rumen bacterium;D_5__uncultured rumen bacterium	0.0	0.0	0.0	0.0	2.0	0.0	0.0	6.0	0.0	7.0	0.0	0.0	0.0	0.0	0.0	0.0	0.0	0.0	0.0	0.0	4.0	0.0	0.0	0.0	0.0	0.0	4.0	0.0	0.0	0.0	0.0	0.0	0.0	0.0	0.0
D_0__Bacteria;D_1__Patescibacteria;D_2__Gracilibacteria;D_3__JGI 0000069-P22;D_4__uncultured soil bacterium;D_5__uncultured soil bacterium	0.0	0.0	0.0	0.0	0.0	0.0	0.0	0.0	0.0	0.0	0.0	0.0	0.0	0.0	0.0	0.0	2.0	0.0	0.0	0.0	0.0	0.0	0.0	0.0	0.0	0.0	0.0	0.0	0.0	0.0	0.0	0.0	0.0	0.0	0.0
D_0__Bacteria;D_1__Patescibacteria;D_2__Gracilibacteria;D_3__JGI 0000069-P22;__;__	0.0	0.0	8.0	0.0	0.0	0.0	0.0	4.0	0.0	19.0	0.0	3.0	0.0	7.0	11.0	0.0	0.0	0.0	0.0	0.0	4.0	0.0	4.0	0.0	0.0	4.0	0.0	0.0	15.0	0.0	0.0	0.0	0.0	0.0	0.0
D_0__Bacteria;D_1__Patescibacteria;D_2__Saccharimonadia;D_3__Saccharimonadales;D_4__Saccharimonadaceae;D_5__Candidatus Saccharimonas	13.0	0.0	57.0	22.0	3.0	3.0	0.0	73.0	71.0	3.0	50.0	0.0	17.0	66.0	31.0	39.0	45.0	33.0	22.0	2.0	132.0	57.0	0.0	25.0	96.0	17.0	2.0	30.0	23.0	3.0	2.0	84.0	152.0	26.0	57.0
D_0__Bacteria;D_1__Patescibacteria;D_2__Saccharimonadia;D_3__Saccharimonadales;D_4__TM7 phylum sp. oral clone FR058;D_5__TM7 phylum sp. oral clone FR058	0.0	0.0	0.0	0.0	0.0	0.0	0.0	0.0	3.0	0.0	0.0	0.0	0.0	0.0	0.0	0.0	0.0	0.0	0.0	6.0	0.0	0.0	0.0	0.0	0.0	0.0	0.0	0.0	0.0	0.0	0.0	0.0	0.0	0.0	0.0
D_0__Bacteria;D_1__Patescibacteria;D_2__Saccharimonadia;D_3__Saccharimonadales;__;__	0.0	0.0	0.0	0.0	0.0	0.0	0.0	0.0	0.0	0.0	0.0	0.0	0.0	0.0	0.0	0.0	0.0	0.0	0.0	0.0	0.0	2.0	2.0	0.0	0.0	0.0	0.0	0.0	0.0	0.0	0.0	4.0	0.0	0.0	0.0
D_0__Bacteria;D_1__Planctomycetes;D_2__Pla4 lineage;D_3__uncultured rumen bacterium;D_4__uncultured rumen bacterium;D_5__uncultured rumen bacterium	1081.0	396.0	1588.0	1973.0	1403.0	301.0	1073.0	3.0	1826.0	452.0	68.0	237.0	0.0	36.0	515.0	301.0	487.0	662.0	148.0	1672.0	1638.0	3852.0	316.0	986.0	1412.0	5.0	350.0	0.0	644.0	0.0	17.0	0.0	0.0	28.0	887.0
D_0__Bacteria;D_1__Planctomycetes;D_2__Planctomycetacia;D_3__Pirellulales;D_4__Pirellulaceae;D_5__CPla-4 termite group	62.0	17.0	0.0	0.0	0.0	53.0	28.0	13.0	28.0	74.0	25.0	23.0	15.0	11.0	60.0	7.0	23.0	0.0	8.0	45.0	44.0	28.0	0.0	48.0	8.0	15.0	9.0	69.0	22.0	13.0	22.0	34.0	0.0	29.0	24.0
D_0__Bacteria;D_1__Planctomycetes;D_2__Planctomycetacia;D_3__Pirellulales;D_4__Pirellulaceae;D_5__Pirellula	43.0	8.0	22.0	20.0	0.0	56.0	20.0	16.0	18.0	10.0	11.0	3.0	15.0	16.0	23.0	12.0	33.0	19.0	0.0	22.0	34.0	144.0	6.0	12.0	18.0	6.0	19.0	29.0	68.0	32.0	21.0	49.0	23.0	18.0	21.0
D_0__Bacteria;D_1__Planctomycetes;D_2__Planctomycetacia;D_3__Pirellulales;D_4__Pirellulaceae;D_5__p-1088-a5 gut group	52.0	4.0	17.0	90.0	20.0	48.0	17.0	63.0	53.0	68.0	10.0	47.0	10.0	38.0	40.0	21.0	51.0	35.0	2.0	26.0	120.0	72.0	14.0	21.0	41.0	33.0	10.0	31.0	26.0	0.0	39.0	89.0	4.0	53.0	39.0
D_0__Bacteria;D_1__Planctomycetes;D_2__Planctomycetacia;D_3__Pirellulales;D_4__Pirellulaceae;__	0.0	0.0	0.0	0.0	0.0	0.0	0.0	0.0	0.0	0.0	0.0	0.0	0.0	0.0	0.0	0.0	0.0	0.0	0.0	0.0	0.0	0.0	0.0	0.0	0.0	0.0	0.0	0.0	0.0	0.0	0.0	0.0	0.0	2.0	0.0
D_0__Bacteria;D_1__Planctomycetes;D_2__vadinHA49;D_3__uncultured sediment bacterium;D_4__uncultured sediment bacterium;D_5__uncultured sediment bacterium	0.0	0.0	0.0	0.0	0.0	0.0	0.0	0.0	0.0	5.0	0.0	0.0	0.0	0.0	0.0	0.0	0.0	0.0	0.0	0.0	0.0	0.0	0.0	0.0	0.0	0.0	0.0	0.0	0.0	0.0	0.0	0.0	0.0	0.0	0.0
D_0__Bacteria;D_1__Planctomycetes;D_2__vadinHA49;__;__;__	0.0	0.0	19.0	6.0	0.0	0.0	0.0	0.0	7.0	0.0	0.0	0.0	0.0	0.0	0.0	0.0	38.0	0.0	0.0	0.0	9.0	16.0	0.0	0.0	5.0	0.0	0.0	0.0	0.0	0.0	0.0	0.0	0.0	0.0	21.0
D_0__Bacteria;D_1__Proteobacteria;D_2__Alphaproteobacteria;D_3__Acetobacterales;D_4__Acetobacteraceae;D_5__Acidiphilium	0.0	0.0	0.0	0.0	0.0	0.0	0.0	0.0	0.0	0.0	0.0	0.0	0.0	0.0	0.0	0.0	0.0	0.0	0.0	0.0	0.0	2.0	0.0	0.0	0.0	0.0	0.0	0.0	0.0	0.0	0.0	0.0	0.0	0.0	0.0
D_0__Bacteria;D_1__Proteobacteria;D_2__Alphaproteobacteria;D_3__Acetobacterales;D_4__Acetobacteraceae;D_5__Roseomonas	0.0	0.0	0.0	0.0	0.0	0.0	0.0	0.0	0.0	0.0	0.0	0.0	0.0	0.0	2.0	0.0	0.0	0.0	0.0	0.0	0.0	0.0	0.0	0.0	0.0	0.0	0.0	0.0	0.0	0.0	0.0	0.0	0.0	0.0	0.0
D_0__Bacteria;D_1__Proteobacteria;D_2__Alphaproteobacteria;D_3__Acetobacterales;D_4__Acetobacteraceae;__	0.0	0.0	0.0	0.0	0.0	0.0	0.0	0.0	0.0	0.0	0.0	0.0	0.0	0.0	0.0	0.0	0.0	0.0	0.0	0.0	0.0	0.0	0.0	0.0	2.0	0.0	0.0	0.0	0.0	0.0	0.0	0.0	0.0	0.0	0.0
D_0__Bacteria;D_1__Proteobacteria;D_2__Alphaproteobacteria;D_3__Azospirillales;D_4__Azospirillaceae;D_5__Skermanella	0.0	0.0	0.0	0.0	0.0	0.0	0.0	0.0	0.0	0.0	0.0	0.0	0.0	0.0	0.0	0.0	0.0	0.0	0.0	0.0	0.0	0.0	0.0	0.0	0.0	0.0	0.0	0.0	0.0	0.0	0.0	0.0	0.0	2.0	0.0
D_0__Bacteria;D_1__Proteobacteria;D_2__Alphaproteobacteria;D_3__Paracaedibacterales;D_4__Paracaedibacteraceae;D_5__Candidatus Paracaedibacter	0.0	0.0	0.0	0.0	0.0	0.0	0.0	0.0	0.0	0.0	0.0	0.0	0.0	0.0	2.0	0.0	0.0	0.0	0.0	0.0	0.0	0.0	0.0	0.0	0.0	0.0	0.0	0.0	0.0	0.0	0.0	0.0	0.0	0.0	0.0
D_0__Bacteria;D_1__Proteobacteria;D_2__Alphaproteobacteria;D_3__Paracaedibacterales;D_4__Paracaedibacteraceae;D_5__uncultured	0.0	0.0	2.0	44.0	0.0	8.0	3.0	8.0	9.0	26.0	21.0	9.0	11.0	7.0	15.0	63.0	46.0	24.0	36.0	31.0	11.0	11.0	7.0	9.0	10.0	57.0	33.0	6.0	0.0	2.0	24.0	12.0	18.0	107.0	11.0
D_0__Bacteria;D_1__Proteobacteria;D_2__Alphaproteobacteria;D_3__Rhizobiales;D_4__Beijerinckiaceae;D_5__Methylobacterium	9.0	0.0	2.0	0.0	0.0	0.0	0.0	0.0	0.0	0.0	2.0	0.0	0.0	0.0	0.0	0.0	0.0	0.0	0.0	0.0	4.0	0.0	0.0	0.0	0.0	0.0	0.0	4.0	0.0	0.0	0.0	3.0	0.0	0.0	0.0
D_0__Bacteria;D_1__Proteobacteria;D_2__Alphaproteobacteria;D_3__Rhizobiales;D_4__Beijerinckiaceae;D_5__Microvirga	0.0	0.0	0.0	0.0	0.0	0.0	0.0	0.0	0.0	0.0	0.0	0.0	0.0	0.0	0.0	0.0	0.0	0.0	0.0	0.0	0.0	2.0	0.0	0.0	0.0	0.0	0.0	0.0	0.0	0.0	0.0	0.0	0.0	0.0	0.0
D_0__Bacteria;D_1__Proteobacteria;D_2__Alphaproteobacteria;D_3__Rhizobiales;D_4__Devosiaceae;D_5__Devosia	2.0	0.0	0.0	0.0	0.0	0.0	0.0	0.0	0.0	0.0	0.0	0.0	0.0	0.0	0.0	0.0	0.0	0.0	0.0	0.0	0.0	0.0	0.0	0.0	0.0	0.0	0.0	0.0	0.0	0.0	0.0	0.0	0.0	0.0	0.0
D_0__Bacteria;D_1__Proteobacteria;D_2__Alphaproteobacteria;D_3__Rhizobiales;D_4__Rhizobiaceae;D_5__Allorhizobium-Neorhizobium-Pararhizobium-Rhizobium	0.0	0.0	0.0	0.0	0.0	0.0	0.0	0.0	0.0	0.0	0.0	0.0	0.0	0.0	19.0	0.0	0.0	0.0	0.0	0.0	0.0	0.0	0.0	0.0	0.0	0.0	0.0	0.0	0.0	0.0	3.0	0.0	0.0	0.0	0.0
D_0__Bacteria;D_1__Proteobacteria;D_2__Alphaproteobacteria;D_3__Rhizobiales;D_4__Rhizobiaceae;__	0.0	0.0	0.0	0.0	0.0	0.0	0.0	0.0	0.0	0.0	0.0	0.0	0.0	0.0	0.0	0.0	0.0	0.0	0.0	0.0	0.0	0.0	0.0	0.0	2.0	0.0	0.0	0.0	0.0	0.0	0.0	0.0	0.0	0.0	0.0
D_0__Bacteria;D_1__Proteobacteria;D_2__Alphaproteobacteria;D_3__Rhizobiales;D_4__Xanthobacteraceae;D_5__Bradyrhizobium	0.0	0.0	0.0	0.0	0.0	0.0	0.0	0.0	0.0	2.0	0.0	0.0	0.0	0.0	0.0	0.0	0.0	0.0	0.0	0.0	0.0	0.0	0.0	0.0	0.0	0.0	0.0	0.0	0.0	0.0	0.0	0.0	0.0	0.0	0.0
D_0__Bacteria;D_1__Proteobacteria;D_2__Alphaproteobacteria;D_3__Rhodospirillales;D_4__uncultured;Ambiguous_taxa	0.0	0.0	0.0	0.0	0.0	0.0	0.0	0.0	0.0	0.0	0.0	0.0	0.0	0.0	0.0	0.0	0.0	14.0	0.0	0.0	0.0	0.0	0.0	0.0	0.0	0.0	0.0	0.0	0.0	0.0	0.0	0.0	0.0	0.0	0.0
D_0__Bacteria;D_1__Proteobacteria;D_2__Alphaproteobacteria;D_3__Rhodospirillales;D_4__uncultured;D_5__Alphaproteobacteria bacterium canine oral taxon 081	0.0	0.0	0.0	0.0	0.0	0.0	2.0	0.0	3.0	0.0	0.0	0.0	0.0	0.0	0.0	0.0	0.0	0.0	0.0	0.0	0.0	0.0	0.0	0.0	0.0	0.0	0.0	0.0	0.0	0.0	0.0	0.0	0.0	0.0	0.0
D_0__Bacteria;D_1__Proteobacteria;D_2__Alphaproteobacteria;D_3__Rhodospirillales;D_4__uncultured;D_5__uncultured bacterium	0.0	2.0	0.0	2.0	0.0	2.0	0.0	0.0	5.0	0.0	0.0	4.0	0.0	0.0	0.0	0.0	0.0	0.0	0.0	7.0	0.0	0.0	0.0	0.0	0.0	0.0	0.0	2.0	0.0	0.0	2.0	0.0	0.0	0.0	0.0
D_0__Bacteria;D_1__Proteobacteria;D_2__Alphaproteobacteria;D_3__Rhodospirillales;D_4__uncultured;D_5__uncultured rumen bacterium	20.0	3.0	8.0	7.0	5.0	0.0	5.0	9.0	0.0	3.0	3.0	33.0	0.0	0.0	0.0	0.0	0.0	46.0	28.0	3.0	0.0	44.0	0.0	0.0	10.0	34.0	0.0	0.0	14.0	0.0	4.0	2.0	9.0	0.0	2.0
D_0__Bacteria;D_1__Proteobacteria;D_2__Alphaproteobacteria;D_3__Rhodospirillales;D_4__uncultured;__	4.0	0.0	2.0	0.0	0.0	0.0	0.0	0.0	0.0	2.0	0.0	7.0	0.0	9.0	0.0	0.0	0.0	0.0	0.0	7.0	0.0	0.0	0.0	5.0	0.0	0.0	0.0	0.0	0.0	0.0	2.0	0.0	0.0	0.0	0.0
D_0__Bacteria;D_1__Proteobacteria;D_2__Alphaproteobacteria;D_3__Rickettsiales;D_4__Mitochondria;D_5__uncultured bacterium	0.0	0.0	0.0	0.0	0.0	0.0	0.0	0.0	0.0	0.0	0.0	0.0	0.0	0.0	0.0	0.0	2.0	0.0	3.0	0.0	0.0	0.0	0.0	0.0	0.0	0.0	0.0	0.0	0.0	0.0	0.0	0.0	0.0	0.0	0.0
D_0__Bacteria;D_1__Proteobacteria;D_2__Alphaproteobacteria;D_3__Rickettsiales;D_4__Mitochondria;D_5__uncultured rumen bacterium	0.0	38.0	0.0	0.0	0.0	4.0	5.0	0.0	8.0	24.0	0.0	6.0	0.0	5.0	16.0	0.0	0.0	0.0	7.0	0.0	0.0	10.0	0.0	0.0	2.0	0.0	10.0	0.0	6.0	4.0	0.0	12.0	0.0	58.0	0.0
D_0__Bacteria;D_1__Proteobacteria;D_2__Alphaproteobacteria;D_3__Rickettsiales;D_4__Mitochondria;__	0.0	0.0	0.0	2.0	0.0	0.0	5.0	0.0	0.0	0.0	0.0	0.0	0.0	0.0	0.0	4.0	0.0	0.0	0.0	0.0	0.0	0.0	0.0	0.0	4.0	0.0	0.0	0.0	0.0	0.0	0.0	0.0	0.0	0.0	0.0
D_0__Bacteria;D_1__Proteobacteria;D_2__Alphaproteobacteria;D_3__Rickettsiales;D_4__uncultured;Ambiguous_taxa	0.0	0.0	35.0	0.0	0.0	2.0	9.0	0.0	0.0	0.0	2.0	4.0	0.0	0.0	0.0	23.0	19.0	0.0	0.0	8.0	22.0	19.0	6.0	0.0	3.0	0.0	14.0	10.0	0.0	3.0	2.0	0.0	0.0	14.0	0.0
D_0__Bacteria;D_1__Proteobacteria;D_2__Alphaproteobacteria;D_3__Rickettsiales;D_4__uncultured;D_5__uncultured alpha proteobacterium	0.0	7.0	17.0	11.0	0.0	14.0	34.0	0.0	27.0	0.0	0.0	0.0	0.0	17.0	0.0	0.0	0.0	0.0	0.0	16.0	0.0	0.0	0.0	14.0	0.0	0.0	37.0	0.0	0.0	0.0	0.0	0.0	0.0	0.0	24.0
D_0__Bacteria;D_1__Proteobacteria;D_2__Alphaproteobacteria;D_3__Rickettsiales;D_4__uncultured;D_5__uncultured rumen bacterium	48.0	132.0	104.0	29.0	51.0	76.0	190.0	60.0	49.0	43.0	40.0	30.0	58.0	0.0	190.0	88.0	60.0	121.0	166.0	30.0	67.0	154.0	47.0	9.0	52.0	50.0	81.0	116.0	94.0	45.0	115.0	41.0	78.0	128.0	68.0
D_0__Bacteria;D_1__Proteobacteria;D_2__Alphaproteobacteria;D_3__Rickettsiales;D_4__uncultured;__	0.0	8.0	2.0	4.0	0.0	0.0	0.0	0.0	8.0	10.0	1.0	0.0	0.0	0.0	3.0	19.0	3.0	0.0	0.0	0.0	0.0	0.0	7.0	4.0	2.0	0.0	5.0	12.0	0.0	0.0	0.0	0.0	0.0	0.0	0.0
D_0__Bacteria;D_1__Proteobacteria;D_2__Alphaproteobacteria;D_3__Sphingomonadales;D_4__Sphingomonadaceae;D_5__Sphingomonas	0.0	0.0	0.0	0.0	0.0	2.0	0.0	0.0	0.0	0.0	0.0	0.0	0.0	0.0	0.0	18.0	0.0	0.0	0.0	2.0	0.0	0.0	0.0	0.0	0.0	0.0	3.0	0.0	0.0	0.0	0.0	0.0	0.0	0.0	0.0
D_0__Bacteria;D_1__Proteobacteria;D_2__Alphaproteobacteria;__;__;__	0.0	0.0	0.0	0.0	0.0	0.0	0.0	0.0	0.0	0.0	0.0	2.0	0.0	0.0	0.0	0.0	0.0	0.0	0.0	0.0	0.0	0.0	0.0	0.0	0.0	0.0	0.0	0.0	0.0	0.0	0.0	0.0	0.0	0.0	0.0
D_0__Bacteria;D_1__Proteobacteria;D_2__Deltaproteobacteria;D_3__Bdellovibrionales;D_4__Bacteriovoracaceae;__	0.0	0.0	2.0	3.0	0.0	0.0	0.0	0.0	0.0	0.0	0.0	0.0	0.0	0.0	0.0	0.0	0.0	0.0	0.0	0.0	0.0	3.0	0.0	0.0	0.0	0.0	0.0	0.0	0.0	0.0	0.0	0.0	0.0	0.0	0.0
D_0__Bacteria;D_1__Proteobacteria;D_2__Deltaproteobacteria;D_3__Bradymonadales;D_4__uncultured rumen bacterium;D_5__uncultured rumen bacterium	135.0	289.0	0.0	98.0	138.0	230.0	176.0	65.0	32.0	152.0	134.0	396.0	39.0	0.0	65.0	91.0	28.0	16.0	12.0	74.0	87.0	111.0	7.0	115.0	0.0	80.0	174.0	124.0	69.0	104.0	0.0	524.0	17.0	241.0	11.0
D_0__Bacteria;D_1__Proteobacteria;D_2__Deltaproteobacteria;D_3__Bradymonadales;__;__	0.0	4.0	0.0	0.0	0.0	0.0	0.0	0.0	0.0	0.0	0.0	0.0	0.0	0.0	0.0	0.0	0.0	0.0	0.0	2.0	0.0	2.0	0.0	0.0	0.0	0.0	0.0	0.0	0.0	0.0	0.0	0.0	0.0	0.0	0.0
D_0__Bacteria;D_1__Proteobacteria;D_2__Deltaproteobacteria;D_3__Desulfobacterales;D_4__Desulfobulbaceae;D_5__Desulfobulbus	0.0	8.0	12.0	86.0	0.0	21.0	21.0	60.0	13.0	45.0	0.0	2.0	0.0	0.0	0.0	7.0	0.0	13.0	4.0	0.0	0.0	19.0	0.0	0.0	12.0	0.0	2.0	11.0	0.0	10.0	0.0	0.0	0.0	0.0	0.0
D_0__Bacteria;D_1__Proteobacteria;D_2__Deltaproteobacteria;D_3__Desulfobacterales;D_4__Desulfobulbaceae;__	0.0	0.0	0.0	0.0	0.0	0.0	0.0	0.0	0.0	0.0	0.0	0.0	0.0	0.0	0.0	0.0	0.0	0.0	0.0	0.0	0.0	0.0	0.0	0.0	0.0	0.0	0.0	0.0	0.0	0.0	0.0	0.0	2.0	0.0	0.0
D_0__Bacteria;D_1__Proteobacteria;D_2__Deltaproteobacteria;D_3__Desulfovibrionales;D_4__Desulfovibrionaceae;D_5__Bilophila	6.0	0.0	0.0	0.0	0.0	0.0	0.0	0.0	0.0	0.0	0.0	0.0	0.0	0.0	0.0	0.0	0.0	0.0	0.0	0.0	0.0	0.0	0.0	0.0	0.0	0.0	0.0	2.0	0.0	0.0	0.0	0.0	0.0	0.0	0.0
D_0__Bacteria;D_1__Proteobacteria;D_2__Deltaproteobacteria;D_3__Desulfovibrionales;D_4__Desulfovibrionaceae;D_5__Desulfovibrio	172.0	9.0	188.0	206.0	52.0	46.0	85.0	50.0	138.0	133.0	50.0	84.0	43.0	163.0	124.0	46.0	239.0	57.0	143.0	5.0	187.0	54.0	87.0	28.0	104.0	80.0	49.0	144.0	104.0	182.0	150.0	77.0	86.0	39.0	200.0
D_0__Bacteria;D_1__Proteobacteria;D_2__Deltaproteobacteria;D_3__Desulfovibrionales;D_4__Desulfovibrionaceae;D_5__Mailhella	46.0	52.0	26.0	35.0	48.0	110.0	39.0	38.0	40.0	52.0	34.0	108.0	0.0	23.0	47.0	42.0	28.0	5.0	2.0	0.0	35.0	32.0	36.0	41.0	38.0	61.0	45.0	9.0	38.0	31.0	36.0	67.0	2.0	70.0	0.0
D_0__Bacteria;D_1__Proteobacteria;D_2__Deltaproteobacteria;D_3__Desulfovibrionales;D_4__Desulfovibrionaceae;D_5__uncultured	0.0	0.0	0.0	15.0	0.0	0.0	0.0	0.0	0.0	0.0	0.0	0.0	2.0	0.0	0.0	0.0	0.0	0.0	0.0	0.0	0.0	0.0	0.0	0.0	0.0	0.0	0.0	0.0	0.0	0.0	0.0	0.0	0.0	0.0	0.0
D_0__Bacteria;D_1__Proteobacteria;D_2__Deltaproteobacteria;D_3__Desulfovibrionales;D_4__Desulfovibrionaceae;__	0.0	0.0	0.0	0.0	0.0	0.0	2.0	0.0	0.0	0.0	0.0	2.0	0.0	22.0	0.0	0.0	0.0	0.0	0.0	14.0	0.0	0.0	0.0	0.0	0.0	0.0	0.0	5.0	0.0	0.0	0.0	0.0	0.0	0.0	0.0
D_0__Bacteria;D_1__Proteobacteria;D_2__Deltaproteobacteria;D_3__Desulfuromonadales;D_4__Desulfuromonadaceae;D_5__Desulfuromonas	0.0	42.0	18.0	20.0	27.0	206.0	18.0	26.0	33.0	43.0	45.0	147.0	29.0	66.0	32.0	29.0	29.0	18.0	2.0	37.0	25.0	13.0	23.0	31.0	23.0	48.0	85.0	37.0	27.0	35.0	50.0	175.0	0.0	40.0	0.0
D_0__Bacteria;D_1__Proteobacteria;D_2__Deltaproteobacteria;D_3__Myxococcales;D_4__P3OB-42;D_5__uncultured bacterium	2.0	0.0	0.0	0.0	5.0	0.0	0.0	0.0	6.0	0.0	0.0	0.0	0.0	0.0	0.0	0.0	0.0	0.0	0.0	0.0	27.0	0.0	0.0	0.0	15.0	0.0	0.0	37.0	28.0	0.0	0.0	0.0	0.0	0.0	0.0
D_0__Bacteria;D_1__Proteobacteria;D_2__Deltaproteobacteria;D_3__Myxococcales;__;__	0.0	0.0	0.0	0.0	0.0	0.0	5.0	0.0	0.0	0.0	0.0	0.0	0.0	0.0	0.0	0.0	0.0	0.0	0.0	0.0	0.0	0.0	0.0	0.0	2.0	0.0	0.0	4.0	0.0	0.0	0.0	0.0	2.0	0.0	0.0
D_0__Bacteria;D_1__Proteobacteria;D_2__Deltaproteobacteria;D_3__Oligoflexales;D_4__0319-6G20;D_5__uncultured organism	0.0	0.0	0.0	0.0	0.0	0.0	0.0	0.0	0.0	0.0	0.0	0.0	0.0	2.0	0.0	0.0	0.0	0.0	0.0	0.0	0.0	0.0	0.0	0.0	0.0	0.0	0.0	0.0	0.0	0.0	0.0	0.0	0.0	0.0	0.0
D_0__Bacteria;D_1__Proteobacteria;D_2__Deltaproteobacteria;D_3__Oligoflexales;D_4__0319-6G20;D_5__uncultured rumen bacterium	42.0	21.0	0.0	0.0	89.0	125.0	124.0	111.0	0.0	0.0	70.0	0.0	59.0	112.0	53.0	36.0	68.0	131.0	35.0	61.0	83.0	169.0	75.0	140.0	180.0	0.0	70.0	194.0	137.0	77.0	160.0	0.0	179.0	45.0	263.0
D_0__Bacteria;D_1__Proteobacteria;D_2__Deltaproteobacteria;D_3__Oligoflexales;D_4__0319-6G20;__	0.0	0.0	0.0	0.0	0.0	0.0	0.0	0.0	0.0	0.0	2.0	0.0	0.0	0.0	0.0	0.0	0.0	0.0	0.0	0.0	0.0	0.0	0.0	0.0	0.0	0.0	0.0	0.0	0.0	0.0	0.0	0.0	0.0	0.0	0.0
D_0__Bacteria;D_1__Proteobacteria;D_2__Deltaproteobacteria;D_3__Oligoflexales;D_4__Oligoflexaceae;D_5__uncultured	5.0	0.0	0.0	4.0	0.0	0.0	5.0	0.0	0.0	0.0	0.0	0.0	0.0	0.0	10.0	0.0	6.0	0.0	0.0	0.0	5.0	0.0	0.0	9.0	0.0	0.0	0.0	0.0	2.0	0.0	0.0	3.0	0.0	0.0	0.0
D_0__Bacteria;D_1__Proteobacteria;D_2__Deltaproteobacteria;D_3__PB19;D_4__uncultured bacterium GR-WP33-58;D_5__uncultured bacterium GR-WP33-58	0.0	0.0	0.0	0.0	0.0	0.0	0.0	1.0	0.0	0.0	0.0	0.0	0.0	0.0	0.0	0.0	0.0	0.0	0.0	0.0	0.0	0.0	0.0	0.0	0.0	0.0	0.0	0.0	0.0	0.0	2.0	0.0	0.0	0.0	0.0
D_0__Bacteria;D_1__Proteobacteria;D_2__Deltaproteobacteria;D_3__PB19;D_4__uncultured bacterium;D_5__uncultured bacterium	0.0	28.0	7.0	13.0	20.0	4.0	48.0	40.0	22.0	0.0	12.0	0.0	0.0	7.0	36.0	0.0	13.0	10.0	0.0	17.0	15.0	23.0	21.0	0.0	21.0	0.0	0.0	3.0	14.0	20.0	39.0	18.0	8.0	18.0	8.0
D_0__Bacteria;D_1__Proteobacteria;D_2__Deltaproteobacteria;D_3__PB19;__;__	0.0	0.0	0.0	0.0	0.0	0.0	0.0	0.0	0.0	0.0	3.0	0.0	0.0	0.0	0.0	0.0	0.0	0.0	0.0	0.0	0.0	0.0	4.0	0.0	0.0	0.0	0.0	0.0	0.0	0.0	0.0	0.0	0.0	0.0	0.0
D_0__Bacteria;D_1__Proteobacteria;D_2__Deltaproteobacteria;D_3__SAR324 clade(Marine group B);D_4__uncultured bacterium;D_5__uncultured bacterium	0.0	16.0	0.0	40.0	4.0	27.0	31.0	17.0	8.0	16.0	17.0	25.0	9.0	0.0	0.0	0.0	11.0	8.0	5.0	4.0	24.0	5.0	19.0	2.0	14.0	0.0	32.0	10.0	21.0	0.0	50.0	0.0	0.0	9.0	27.0
D_0__Bacteria;D_1__Proteobacteria;D_2__Deltaproteobacteria;D_3__SAR324 clade(Marine group B);D_4__uncultured organism;D_5__uncultured organism	0.0	0.0	0.0	0.0	0.0	0.0	0.0	0.0	0.0	0.0	0.0	0.0	0.0	13.0	0.0	0.0	0.0	0.0	0.0	0.0	0.0	0.0	0.0	0.0	9.0	0.0	0.0	0.0	0.0	0.0	0.0	0.0	0.0	0.0	0.0
D_0__Bacteria;D_1__Proteobacteria;D_2__Deltaproteobacteria;D_3__SAR324 clade(Marine group B);__;__	0.0	0.0	0.0	2.0	0.0	5.0	0.0	0.0	0.0	0.0	0.0	0.0	0.0	0.0	0.0	0.0	0.0	0.0	0.0	0.0	0.0	0.0	0.0	0.0	0.0	0.0	0.0	0.0	0.0	0.0	0.0	0.0	0.0	0.0	0.0
D_0__Bacteria;D_1__Proteobacteria;D_2__Deltaproteobacteria;__;__;__	0.0	4.0	0.0	4.0	3.0	14.0	0.0	0.0	6.0	0.0	0.0	0.0	4.0	10.0	0.0	0.0	0.0	3.0	0.0	0.0	10.0	0.0	0.0	2.0	3.0	0.0	8.0	2.0	7.0	0.0	0.0	0.0	0.0	0.0	0.0
D_0__Bacteria;D_1__Proteobacteria;D_2__Gammaproteobacteria;D_3__Aeromonadales;D_4__Succinivibrionaceae;D_5__Anaerobiospirillum	0.0	0.0	0.0	0.0	0.0	0.0	0.0	0.0	0.0	0.0	3.0	4.0	0.0	0.0	0.0	0.0	0.0	0.0	0.0	0.0	0.0	20.0	0.0	0.0	0.0	0.0	0.0	56.0	0.0	0.0	11.0	0.0	0.0	0.0	0.0
D_0__Bacteria;D_1__Proteobacteria;D_2__Gammaproteobacteria;D_3__Aeromonadales;D_4__Succinivibrionaceae;D_5__Ruminobacter	31.0	12.0	13.0	8.0	0.0	7.0	11.0	20.0	0.0	0.0	0.0	0.0	7.0	11.0	0.0	39.0	7.0	29.0	16.0	7.0	0.0	37.0	9.0	10.0	28.0	24.0	9.0	0.0	13.0	0.0	0.0	0.0	4.0	0.0	29.0
D_0__Bacteria;D_1__Proteobacteria;D_2__Gammaproteobacteria;D_3__Aeromonadales;D_4__Succinivibrionaceae;D_5__Succinimonas	2.0	17.0	0.0	2.0	0.0	0.0	0.0	0.0	0.0	0.0	0.0	0.0	0.0	0.0	0.0	0.0	0.0	0.0	0.0	0.0	0.0	0.0	0.0	0.0	6.0	0.0	0.0	52.0	0.0	0.0	0.0	0.0	25.0	0.0	2.0
D_0__Bacteria;D_1__Proteobacteria;D_2__Gammaproteobacteria;D_3__Aeromonadales;D_4__Succinivibrionaceae;D_5__Succinivibrio	30.0	17.0	99.0	47.0	0.0	31.0	48.0	37.0	68.0	28.0	0.0	0.0	25.0	25.0	0.0	0.0	32.0	36.0	80.0	0.0	28.0	147.0	21.0	31.0	0.0	20.0	7.0	167.0	39.0	20.0	47.0	0.0	52.0	19.0	108.0
D_0__Bacteria;D_1__Proteobacteria;D_2__Gammaproteobacteria;D_3__Aeromonadales;D_4__Succinivibrionaceae;D_5__Succinivibrionaceae UCG-002	0.0	14.0	0.0	0.0	0.0	0.0	28.0	15.0	26.0	0.0	4.0	0.0	8.0	0.0	4.0	8.0	0.0	14.0	18.0	11.0	14.0	10.0	0.0	0.0	0.0	0.0	3.0	207.0	8.0	16.0	2.0	0.0	0.0	2.0	10.0
D_0__Bacteria;D_1__Proteobacteria;D_2__Gammaproteobacteria;D_3__Aeromonadales;D_4__Succinivibrionaceae;D_5__uncultured	0.0	0.0	0.0	0.0	0.0	0.0	0.0	0.0	0.0	0.0	0.0	0.0	0.0	0.0	0.0	0.0	0.0	0.0	4.0	0.0	0.0	0.0	0.0	0.0	3.0	0.0	0.0	0.0	0.0	0.0	0.0	0.0	0.0	0.0	0.0
D_0__Bacteria;D_1__Proteobacteria;D_2__Gammaproteobacteria;D_3__Aeromonadales;D_4__Succinivibrionaceae;__	0.0	6.0	0.0	0.0	0.0	0.0	0.0	0.0	2.0	0.0	0.0	0.0	3.0	0.0	0.0	0.0	2.0	0.0	0.0	0.0	0.0	8.0	0.0	0.0	0.0	0.0	0.0	0.0	0.0	0.0	0.0	0.0	0.0	0.0	0.0
D_0__Bacteria;D_1__Proteobacteria;D_2__Gammaproteobacteria;D_3__Aeromonadales;__;__	0.0	0.0	0.0	0.0	0.0	0.0	0.0	0.0	0.0	0.0	0.0	0.0	0.0	0.0	0.0	0.0	0.0	0.0	0.0	0.0	0.0	0.0	0.0	0.0	0.0	0.0	0.0	0.0	0.0	2.0	0.0	0.0	0.0	0.0	0.0
D_0__Bacteria;D_1__Proteobacteria;D_2__Gammaproteobacteria;D_3__Betaproteobacteriales;D_4__Burkholderiaceae;D_5__Comamonas	0.0	0.0	9.0	0.0	0.0	0.0	0.0	11.0	0.0	13.0	0.0	0.0	5.0	0.0	0.0	0.0	4.0	0.0	0.0	0.0	3.0	0.0	0.0	0.0	0.0	0.0	5.0	5.0	0.0	0.0	0.0	4.0	0.0	0.0	2.0
D_0__Bacteria;D_1__Proteobacteria;D_2__Gammaproteobacteria;D_3__Betaproteobacteriales;D_4__Burkholderiaceae;D_5__Duganella	4.0	0.0	0.0	0.0	0.0	0.0	0.0	0.0	0.0	0.0	0.0	0.0	0.0	0.0	0.0	0.0	0.0	0.0	0.0	0.0	0.0	0.0	0.0	0.0	0.0	0.0	0.0	0.0	0.0	0.0	0.0	0.0	0.0	0.0	0.0
D_0__Bacteria;D_1__Proteobacteria;D_2__Gammaproteobacteria;D_3__Betaproteobacteriales;D_4__Burkholderiaceae;D_5__Massilia	0.0	0.0	0.0	0.0	0.0	0.0	0.0	0.0	2.0	0.0	0.0	0.0	0.0	0.0	0.0	0.0	0.0	0.0	0.0	0.0	0.0	0.0	0.0	0.0	0.0	0.0	0.0	0.0	0.0	0.0	0.0	0.0	0.0	0.0	0.0
D_0__Bacteria;D_1__Proteobacteria;D_2__Gammaproteobacteria;D_3__Betaproteobacteriales;D_4__Burkholderiaceae;D_5__Sutterella	0.0	0.0	0.0	0.0	21.0	10.0	0.0	23.0	27.0	17.0	0.0	0.0	10.0	0.0	0.0	10.0	0.0	11.0	0.0	17.0	32.0	37.0	12.0	0.0	15.0	0.0	25.0	46.0	24.0	3.0	20.0	13.0	0.0	0.0	8.0
D_0__Bacteria;D_1__Proteobacteria;D_2__Gammaproteobacteria;D_3__Betaproteobacteriales;D_4__Burkholderiaceae;__	14.0	0.0	0.0	7.0	0.0	0.0	0.0	0.0	0.0	16.0	0.0	0.0	0.0	0.0	14.0	11.0	0.0	4.0	28.0	11.0	8.0	0.0	0.0	8.0	4.0	0.0	0.0	0.0	0.0	0.0	3.0	0.0	11.0	0.0	0.0
D_0__Bacteria;D_1__Proteobacteria;D_2__Gammaproteobacteria;D_3__Betaproteobacteriales;D_4__Neisseriaceae;D_5__Alysiella	0.0	0.0	0.0	45.0	0.0	0.0	0.0	10.0	0.0	0.0	0.0	0.0	0.0	0.0	0.0	0.0	0.0	0.0	0.0	0.0	0.0	0.0	0.0	0.0	0.0	0.0	0.0	0.0	0.0	0.0	0.0	0.0	0.0	0.0	0.0
D_0__Bacteria;D_1__Proteobacteria;D_2__Gammaproteobacteria;D_3__Betaproteobacteriales;D_4__Neisseriaceae;D_5__Neisseria	0.0	0.0	0.0	0.0	0.0	0.0	0.0	0.0	11.0	0.0	0.0	0.0	3.0	0.0	0.0	0.0	0.0	0.0	2.0	0.0	0.0	0.0	0.0	0.0	0.0	0.0	0.0	0.0	0.0	0.0	0.0	0.0	0.0	0.0	0.0
D_0__Bacteria;D_1__Proteobacteria;D_2__Gammaproteobacteria;D_3__Betaproteobacteriales;D_4__Neisseriaceae;D_5__uncultured	0.0	0.0	0.0	0.0	0.0	4.0	0.0	0.0	0.0	18.0	0.0	0.0	0.0	0.0	0.0	0.0	0.0	0.0	0.0	0.0	0.0	0.0	0.0	0.0	0.0	0.0	0.0	0.0	0.0	0.0	0.0	0.0	0.0	0.0	4.0
D_0__Bacteria;D_1__Proteobacteria;D_2__Gammaproteobacteria;D_3__Betaproteobacteriales;D_4__Neisseriaceae;__	0.0	0.0	0.0	0.0	0.0	0.0	0.0	0.0	0.0	0.0	0.0	0.0	0.0	0.0	0.0	0.0	0.0	0.0	0.0	0.0	0.0	0.0	0.0	0.0	0.0	0.0	0.0	0.0	0.0	0.0	0.0	0.0	0.0	3.0	3.0
D_0__Bacteria;D_1__Proteobacteria;D_2__Gammaproteobacteria;D_3__Betaproteobacteriales;D_4__Rhodocyclaceae;D_5__Thauera	0.0	0.0	0.0	0.0	0.0	0.0	0.0	0.0	0.0	0.0	0.0	0.0	0.0	0.0	0.0	0.0	0.0	0.0	0.0	0.0	0.0	0.0	0.0	0.0	0.0	0.0	0.0	2.0	0.0	0.0	0.0	0.0	0.0	0.0	0.0
D_0__Bacteria;D_1__Proteobacteria;D_2__Gammaproteobacteria;D_3__Betaproteobacteriales;D_4__Rhodocyclaceae;__	0.0	0.0	0.0	19.0	0.0	0.0	0.0	0.0	0.0	0.0	0.0	0.0	0.0	0.0	0.0	0.0	0.0	0.0	0.0	0.0	0.0	0.0	0.0	0.0	0.0	0.0	0.0	0.0	0.0	0.0	0.0	0.0	0.0	0.0	0.0
D_0__Bacteria;D_1__Proteobacteria;D_2__Gammaproteobacteria;D_3__Betaproteobacteriales;__;__	0.0	0.0	0.0	0.0	0.0	2.0	0.0	0.0	0.0	2.0	0.0	0.0	0.0	2.0	0.0	0.0	0.0	0.0	2.0	0.0	0.0	0.0	0.0	0.0	0.0	0.0	0.0	0.0	0.0	0.0	0.0	0.0	0.0	0.0	0.0
D_0__Bacteria;D_1__Proteobacteria;D_2__Gammaproteobacteria;D_3__Cardiobacteriales;D_4__Cardiobacteriaceae;D_5__Suttonella	0.0	0.0	77.0	127.0	0.0	14.0	0.0	60.0	43.0	242.0	0.0	0.0	0.0	5.0	0.0	48.0	0.0	0.0	0.0	5.0	24.0	8.0	0.0	0.0	0.0	8.0	133.0	12.0	9.0	0.0	9.0	5.0	0.0	0.0	0.0
D_0__Bacteria;D_1__Proteobacteria;D_2__Gammaproteobacteria;D_3__Coxiellales;D_4__Coxiellaceae;D_5__Coxiella	0.0	0.0	3.0	3.0	0.0	0.0	4.0	0.0	22.0	0.0	0.0	18.0	0.0	0.0	0.0	0.0	0.0	0.0	0.0	0.0	0.0	0.0	0.0	7.0	0.0	0.0	4.0	0.0	0.0	0.0	7.0	0.0	0.0	0.0	0.0
D_0__Bacteria;D_1__Proteobacteria;D_2__Gammaproteobacteria;D_3__Enterobacteriales;D_4__Enterobacteriaceae;D_5__Escherichia-Shigella	0.0	0.0	0.0	0.0	0.0	0.0	0.0	0.0	0.0	0.0	0.0	0.0	0.0	14.0	0.0	0.0	0.0	0.0	0.0	11.0	12.0	0.0	0.0	0.0	0.0	0.0	0.0	0.0	0.0	0.0	0.0	0.0	7.0	0.0	0.0
D_0__Bacteria;D_1__Proteobacteria;D_2__Gammaproteobacteria;D_3__Enterobacteriales;D_4__Enterobacteriaceae;D_5__Pantoea	25.0	0.0	0.0	0.0	0.0	0.0	0.0	0.0	0.0	0.0	0.0	0.0	0.0	0.0	24.0	0.0	0.0	0.0	0.0	0.0	0.0	0.0	0.0	0.0	4.0	0.0	0.0	0.0	0.0	0.0	6.0	0.0	0.0	0.0	0.0
D_0__Bacteria;D_1__Proteobacteria;D_2__Gammaproteobacteria;D_3__Enterobacteriales;D_4__Enterobacteriaceae;__	2.0	0.0	0.0	0.0	0.0	0.0	0.0	0.0	0.0	0.0	0.0	0.0	0.0	0.0	0.0	0.0	0.0	0.0	0.0	0.0	0.0	0.0	0.0	0.0	0.0	0.0	0.0	0.0	0.0	0.0	0.0	0.0	0.0	0.0	0.0
D_0__Bacteria;D_1__Proteobacteria;D_2__Gammaproteobacteria;D_3__Pasteurellales;D_4__Pasteurellaceae;D_5__Bibersteinia	33.0	369.0	19.0	266.0	0.0	0.0	22.0	66.0	838.0	148.0	0.0	0.0	59.0	0.0	84.0	2366.0	0.0	12.0	124.0	157.0	29.0	0.0	0.0	64.0	0.0	121.0	3.0	17.0	0.0	0.0	20.0	0.0	0.0	71.0	7.0
D_0__Bacteria;D_1__Proteobacteria;D_2__Gammaproteobacteria;D_3__Pasteurellales;D_4__Pasteurellaceae;__	0.0	43.0	2.0	59.0	0.0	0.0	0.0	2.0	141.0	3.0	0.0	0.0	0.0	0.0	0.0	121.0	0.0	0.0	0.0	49.0	0.0	0.0	0.0	0.0	0.0	3.0	0.0	0.0	15.0	0.0	0.0	0.0	0.0	0.0	0.0
D_0__Bacteria;D_1__Proteobacteria;D_2__Gammaproteobacteria;D_3__Pseudomonadales;D_4__Moraxellaceae;D_5__Acinetobacter	0.0	0.0	0.0	0.0	0.0	0.0	0.0	0.0	0.0	0.0	0.0	0.0	0.0	0.0	26.0	0.0	0.0	0.0	0.0	0.0	0.0	0.0	0.0	0.0	0.0	0.0	0.0	0.0	0.0	2.0	0.0	0.0	0.0	4.0	0.0
D_0__Bacteria;D_1__Proteobacteria;D_2__Gammaproteobacteria;D_3__Pseudomonadales;D_4__Moraxellaceae;D_5__Alkanindiges	0.0	0.0	0.0	5.0	0.0	0.0	0.0	0.0	0.0	0.0	0.0	0.0	0.0	0.0	0.0	0.0	0.0	0.0	0.0	0.0	0.0	0.0	0.0	0.0	0.0	0.0	0.0	0.0	0.0	0.0	0.0	0.0	0.0	0.0	0.0
D_0__Bacteria;D_1__Proteobacteria;D_2__Gammaproteobacteria;D_3__Pseudomonadales;D_4__Moraxellaceae;D_5__Faucicola	0.0	0.0	0.0	0.0	0.0	0.0	0.0	0.0	0.0	0.0	0.0	0.0	0.0	0.0	0.0	0.0	0.0	0.0	0.0	0.0	0.0	2.0	0.0	0.0	0.0	0.0	0.0	0.0	0.0	0.0	0.0	0.0	0.0	0.0	0.0
D_0__Bacteria;D_1__Proteobacteria;D_2__Gammaproteobacteria;D_3__Pseudomonadales;D_4__Moraxellaceae;D_5__Moraxella	0.0	0.0	0.0	85.0	2.0	8.0	0.0	0.0	16.0	15.0	0.0	5.0	8.0	2.0	0.0	6.0	0.0	0.0	0.0	11.0	0.0	0.0	0.0	0.0	0.0	16.0	0.0	0.0	5.0	0.0	0.0	0.0	6.0	4.0	0.0
D_0__Bacteria;D_1__Proteobacteria;D_2__Gammaproteobacteria;D_3__Pseudomonadales;D_4__Moraxellaceae;__	0.0	12.0	9.0	5.0	0.0	0.0	0.0	0.0	82.0	24.0	0.0	0.0	0.0	0.0	0.0	0.0	0.0	0.0	0.0	10.0	8.0	0.0	0.0	0.0	0.0	0.0	0.0	0.0	3.0	0.0	0.0	0.0	0.0	0.0	0.0
D_0__Bacteria;D_1__Proteobacteria;D_2__Gammaproteobacteria;D_3__Pseudomonadales;D_4__Pseudomonadaceae;D_5__Pseudomonas	0.0	0.0	0.0	0.0	0.0	0.0	0.0	0.0	0.0	0.0	0.0	0.0	0.0	0.0	0.0	4.0	0.0	0.0	0.0	0.0	0.0	0.0	0.0	0.0	0.0	0.0	0.0	0.0	0.0	0.0	0.0	0.0	0.0	0.0	0.0
D_0__Bacteria;D_1__Proteobacteria;D_2__Gammaproteobacteria;D_3__Xanthomonadales;D_4__Xanthomonadaceae;D_5__Luteimonas	0.0	0.0	0.0	0.0	0.0	0.0	0.0	0.0	0.0	0.0	0.0	0.0	0.0	0.0	0.0	0.0	0.0	0.0	0.0	0.0	0.0	0.0	0.0	2.0	0.0	0.0	0.0	0.0	0.0	0.0	0.0	0.0	0.0	0.0	0.0
D_0__Bacteria;D_1__Proteobacteria;D_2__Gammaproteobacteria;__;__;__	0.0	0.0	0.0	4.0	0.0	0.0	0.0	0.0	0.0	0.0	2.0	0.0	0.0	0.0	2.0	20.0	0.0	0.0	2.0	0.0	0.0	0.0	0.0	0.0	0.0	0.0	0.0	0.0	0.0	0.0	0.0	0.0	0.0	0.0	0.0
D_0__Bacteria;D_1__Proteobacteria;__;__;__;__	0.0	0.0	0.0	0.0	0.0	0.0	0.0	2.0	0.0	0.0	0.0	0.0	2.0	0.0	0.0	0.0	0.0	0.0	0.0	0.0	0.0	0.0	0.0	0.0	2.0	0.0	2.0	3.0	0.0	0.0	0.0	0.0	0.0	0.0	0.0
D_0__Bacteria;D_1__Spirochaetes;D_2__Leptospirae;D_3__Leptospirales;D_4__Leptospiraceae;__	0.0	0.0	8.0	0.0	0.0	3.0	0.0	11.0	5.0	0.0	0.0	3.0	0.0	5.0	0.0	0.0	0.0	0.0	0.0	0.0	0.0	0.0	0.0	0.0	0.0	0.0	0.0	0.0	0.0	0.0	0.0	0.0	0.0	0.0	0.0
D_0__Bacteria;D_1__Spirochaetes;D_2__MVP-15;D_3__uncultured rumen bacterium;D_4__uncultured rumen bacterium;D_5__uncultured rumen bacterium	5.0	17.0	53.0	27.0	41.0	71.0	49.0	109.0	185.0	0.0	2.0	0.0	4.0	0.0	2.0	32.0	74.0	17.0	22.0	0.0	137.0	117.0	90.0	26.0	102.0	28.0	19.0	163.0	86.0	67.0	182.0	0.0	0.0	8.0	106.0
D_0__Bacteria;D_1__Spirochaetes;D_2__Spirochaetia;D_3__Spirochaetales;D_4__Spirochaetaceae;D_5__M2PT2-76 termite group	8.0	8.0	10.0	14.0	0.0	16.0	26.0	31.0	29.0	40.0	9.0	0.0	0.0	0.0	23.0	0.0	0.0	3.0	5.0	14.0	40.0	12.0	23.0	15.0	12.0	0.0	23.0	8.0	11.0	0.0	0.0	24.0	0.0	14.0	0.0
D_0__Bacteria;D_1__Spirochaetes;D_2__Spirochaetia;D_3__Spirochaetales;D_4__Spirochaetaceae;D_5__Sediminispirochaeta	148.0	87.0	198.0	203.0	102.0	323.0	177.0	225.0	320.0	195.0	117.0	134.0	114.0	101.0	173.0	161.0	227.0	192.0	131.0	89.0	159.0	281.0	60.0	411.0	204.0	83.0	135.0	92.0	173.0	84.0	186.0	266.0	149.0	195.0	226.0
D_0__Bacteria;D_1__Spirochaetes;D_2__Spirochaetia;D_3__Spirochaetales;D_4__Spirochaetaceae;D_5__Sphaerochaeta	0.0	29.0	12.0	22.0	0.0	0.0	36.0	7.0	24.0	21.0	2.0	0.0	11.0	0.0	22.0	2.0	63.0	43.0	44.0	19.0	12.0	39.0	12.0	52.0	0.0	25.0	0.0	8.0	0.0	0.0	27.0	22.0	11.0	26.0	40.0
D_0__Bacteria;D_1__Spirochaetes;D_2__Spirochaetia;D_3__Spirochaetales;D_4__Spirochaetaceae;D_5__Termite Treponema cluster	0.0	0.0	3.0	2.0	0.0	0.0	0.0	0.0	0.0	0.0	0.0	0.0	0.0	0.0	0.0	0.0	0.0	0.0	0.0	0.0	0.0	2.0	0.0	0.0	0.0	0.0	0.0	0.0	0.0	0.0	0.0	0.0	0.0	0.0	0.0
D_0__Bacteria;D_1__Spirochaetes;D_2__Spirochaetia;D_3__Spirochaetales;D_4__Spirochaetaceae;D_5__Treponema 2	213.0	248.0	291.0	394.0	113.0	240.0	415.0	592.0	471.0	503.0	211.0	278.0	51.0	324.0	298.0	195.0	310.0	121.0	155.0	254.0	448.0	249.0	131.0	433.0	148.0	181.0	173.0	124.0	81.0	75.0	339.0	250.0	104.0	292.0	255.0
D_0__Bacteria;D_1__Spirochaetes;D_2__Spirochaetia;D_3__Spirochaetales;D_4__Spirochaetaceae;__	0.0	2.0	0.0	0.0	0.0	0.0	0.0	0.0	3.0	0.0	4.0	0.0	0.0	3.0	0.0	0.0	0.0	0.0	0.0	0.0	0.0	0.0	2.0	2.0	0.0	0.0	0.0	0.0	3.0	0.0	0.0	0.0	2.0	0.0	9.0
D_0__Bacteria;D_1__Synergistetes;D_2__Synergistia;D_3__Synergistales;D_4__Synergistaceae;D_5__Fretibacterium	34.0	60.0	39.0	29.0	3.0	21.0	27.0	10.0	18.0	16.0	0.0	0.0	28.0	20.0	0.0	0.0	45.0	14.0	2.0	28.0	19.0	6.0	4.0	5.0	0.0	16.0	0.0	41.0	16.0	13.0	27.0	0.0	0.0	0.0	0.0
D_0__Bacteria;D_1__Synergistetes;D_2__Synergistia;D_3__Synergistales;D_4__Synergistaceae;D_5__Pyramidobacter	72.0	57.0	39.0	35.0	45.0	67.0	39.0	46.0	40.0	95.0	44.0	10.0	60.0	131.0	46.0	91.0	84.0	22.0	20.0	90.0	39.0	23.0	17.0	67.0	36.0	53.0	55.0	35.0	74.0	45.0	59.0	43.0	32.0	70.0	19.0
D_0__Bacteria;D_1__Synergistetes;D_2__Synergistia;D_3__Synergistales;D_4__Synergistaceae;D_5__Synergistes	2.0	0.0	0.0	0.0	0.0	0.0	0.0	0.0	0.0	0.0	0.0	0.0	0.0	0.0	0.0	0.0	0.0	0.0	0.0	0.0	0.0	0.0	0.0	0.0	0.0	0.0	0.0	0.0	0.0	0.0	0.0	0.0	0.0	0.0	0.0
D_0__Bacteria;D_1__Synergistetes;D_2__Synergistia;D_3__Synergistales;D_4__Synergistaceae;D_5__uncultured	0.0	9.0	0.0	0.0	0.0	0.0	3.0	0.0	0.0	5.0	0.0	0.0	2.0	3.0	3.0	0.0	4.0	0.0	0.0	3.0	4.0	0.0	3.0	0.0	2.0	2.0	0.0	0.0	0.0	2.0	0.0	0.0	0.0	0.0	0.0
D_0__Bacteria;D_1__Synergistetes;D_2__Synergistia;D_3__Synergistales;D_4__Synergistaceae;__	0.0	0.0	0.0	0.0	0.0	0.0	0.0	0.0	0.0	0.0	0.0	0.0	0.0	0.0	0.0	0.0	0.0	0.0	0.0	0.0	0.0	0.0	0.0	0.0	0.0	0.0	0.0	0.0	0.0	0.0	0.0	0.0	0.0	0.0	2.0
D_0__Bacteria;D_1__Tenericutes;D_2__Mollicutes;D_3__Anaeroplasmatales;D_4__Anaeroplasmataceae;D_5__Anaeroplasma	0.0	16.0	2.0	0.0	14.0	18.0	31.0	29.0	8.0	33.0	0.0	0.0	0.0	7.0	22.0	46.0	15.0	4.0	12.0	11.0	22.0	25.0	13.0	20.0	17.0	0.0	16.0	32.0	2.0	6.0	3.0	2.0	11.0	22.0	6.0
D_0__Bacteria;D_1__Tenericutes;D_2__Mollicutes;D_3__EMP-G18;D_4__uncultured Mollicutes bacterium;D_5__uncultured Mollicutes bacterium	0.0	0.0	5.0	0.0	6.0	0.0	0.0	17.0	0.0	15.0	0.0	0.0	0.0	0.0	0.0	0.0	6.0	0.0	3.0	0.0	0.0	0.0	0.0	0.0	0.0	0.0	8.0	0.0	0.0	0.0	0.0	0.0	0.0	0.0	0.0
D_0__Bacteria;D_1__Tenericutes;D_2__Mollicutes;D_3__Izimaplasmatales;D_4__Izimaplasmataceae;D_5__unidentified rumen bacterium RF3	0.0	0.0	0.0	12.0	0.0	0.0	19.0	26.0	16.0	6.0	0.0	5.0	0.0	0.0	6.0	0.0	20.0	7.0	0.0	20.0	0.0	4.0	0.0	14.0	0.0	4.0	6.0	3.0	2.0	4.0	2.0	0.0	85.0	0.0	0.0
D_0__Bacteria;D_1__Tenericutes;D_2__Mollicutes;D_3__Izimaplasmatales;D_4__uncultured bacterium;D_5__uncultured bacterium	16.0	0.0	5.0	15.0	14.0	0.0	0.0	11.0	23.0	0.0	0.0	0.0	5.0	0.0	29.0	13.0	32.0	16.0	0.0	15.0	0.0	39.0	0.0	2.0	25.0	11.0	19.0	20.0	0.0	0.0	0.0	3.0	0.0	0.0	8.0
D_0__Bacteria;D_1__Tenericutes;D_2__Mollicutes;D_3__Izimaplasmatales;D_4__uncultured rumen bacterium;D_5__uncultured rumen bacterium	11.0	0.0	0.0	0.0	0.0	16.0	11.0	11.0	0.0	0.0	0.0	14.0	3.0	0.0	10.0	0.0	0.0	15.0	0.0	5.0	12.0	0.0	0.0	18.0	16.0	4.0	14.0	5.0	15.0	0.0	0.0	0.0	16.0	39.0	10.0
D_0__Bacteria;D_1__Tenericutes;D_2__Mollicutes;D_3__Izimaplasmatales;D_4__unidentified rumen bacterium RFN82;D_5__unidentified rumen bacterium RFN82	0.0	0.0	0.0	0.0	0.0	7.0	0.0	0.0	0.0	0.0	0.0	0.0	0.0	4.0	0.0	0.0	0.0	0.0	7.0	0.0	0.0	6.0	6.0	0.0	0.0	0.0	0.0	0.0	0.0	0.0	12.0	2.0	0.0	10.0	7.0
D_0__Bacteria;D_1__Tenericutes;D_2__Mollicutes;D_3__Izimaplasmatales;__;__	0.0	0.0	0.0	0.0	0.0	0.0	0.0	0.0	0.0	0.0	0.0	0.0	3.0	0.0	0.0	0.0	0.0	0.0	0.0	0.0	0.0	0.0	0.0	0.0	0.0	0.0	0.0	0.0	0.0	0.0	0.0	0.0	0.0	0.0	0.0
D_0__Bacteria;D_1__Tenericutes;D_2__Mollicutes;D_3__Mollicutes RF39;Ambiguous_taxa;Ambiguous_taxa	0.0	0.0	0.0	0.0	0.0	0.0	0.0	0.0	0.0	0.0	0.0	0.0	0.0	4.0	0.0	0.0	0.0	0.0	0.0	0.0	0.0	0.0	0.0	0.0	0.0	0.0	0.0	0.0	0.0	0.0	0.0	0.0	0.0	0.0	15.0
D_0__Bacteria;D_1__Tenericutes;D_2__Mollicutes;D_3__Mollicutes RF39;D_4__Acholeplasmatales bacterium canine oral taxon 316;D_5__Acholeplasmatales bacterium canine oral taxon 316	0.0	0.0	0.0	0.0	0.0	0.0	0.0	0.0	0.0	0.0	0.0	0.0	0.0	0.0	0.0	0.0	0.0	0.0	5.0	0.0	0.0	0.0	0.0	0.0	6.0	0.0	0.0	0.0	0.0	0.0	0.0	0.0	0.0	0.0	0.0
D_0__Bacteria;D_1__Tenericutes;D_2__Mollicutes;D_3__Mollicutes RF39;D_4__Firmicutes bacterium CAG:822;D_5__Firmicutes bacterium CAG:822	0.0	0.0	0.0	0.0	0.0	0.0	0.0	0.0	0.0	0.0	0.0	0.0	0.0	0.0	0.0	0.0	0.0	0.0	2.0	0.0	0.0	0.0	0.0	0.0	0.0	0.0	0.0	0.0	0.0	0.0	0.0	0.0	0.0	0.0	0.0
D_0__Bacteria;D_1__Tenericutes;D_2__Mollicutes;D_3__Mollicutes RF39;D_4__gut metagenome;D_5__gut metagenome	0.0	0.0	0.0	0.0	0.0	0.0	0.0	0.0	0.0	0.0	0.0	0.0	0.0	0.0	0.0	0.0	0.0	0.0	0.0	0.0	0.0	0.0	0.0	0.0	0.0	0.0	0.0	0.0	5.0	0.0	0.0	0.0	0.0	0.0	0.0
D_0__Bacteria;D_1__Tenericutes;D_2__Mollicutes;D_3__Mollicutes RF39;D_4__metagenome;D_5__metagenome	0.0	0.0	0.0	0.0	0.0	5.0	0.0	23.0	3.0	0.0	0.0	0.0	2.0	2.0	0.0	3.0	34.0	0.0	6.0	0.0	2.0	3.0	0.0	0.0	6.0	0.0	0.0	0.0	0.0	0.0	6.0	0.0	0.0	0.0	0.0
D_0__Bacteria;D_1__Tenericutes;D_2__Mollicutes;D_3__Mollicutes RF39;D_4__uncultured Erysipelotrichaceae bacterium;D_5__uncultured Erysipelotrichaceae bacterium	0.0	0.0	0.0	0.0	0.0	0.0	0.0	0.0	0.0	0.0	0.0	0.0	0.0	0.0	0.0	0.0	0.0	0.0	0.0	5.0	0.0	0.0	0.0	0.0	0.0	0.0	0.0	0.0	0.0	2.0	0.0	0.0	0.0	0.0	0.0
D_0__Bacteria;D_1__Tenericutes;D_2__Mollicutes;D_3__Mollicutes RF39;D_4__uncultured Firmicutes bacterium;D_5__uncultured Firmicutes bacterium	0.0	0.0	0.0	0.0	0.0	0.0	0.0	0.0	0.0	0.0	0.0	0.0	0.0	0.0	0.0	0.0	0.0	0.0	0.0	0.0	0.0	0.0	0.0	0.0	0.0	0.0	0.0	0.0	5.0	0.0	0.0	0.0	0.0	0.0	0.0
D_0__Bacteria;D_1__Tenericutes;D_2__Mollicutes;D_3__Mollicutes RF39;D_4__uncultured Paenibacillaceae bacterium;D_5__uncultured Paenibacillaceae bacterium	0.0	0.0	6.0	0.0	0.0	0.0	0.0	0.0	0.0	0.0	0.0	0.0	0.0	0.0	0.0	0.0	0.0	0.0	0.0	0.0	6.0	0.0	0.0	0.0	0.0	0.0	0.0	0.0	0.0	0.0	2.0	0.0	0.0	0.0	3.0
D_0__Bacteria;D_1__Tenericutes;D_2__Mollicutes;D_3__Mollicutes RF39;D_4__uncultured bacterium;D_5__uncultured bacterium	3.0	0.0	14.0	18.0	8.0	20.0	17.0	15.0	2.0	11.0	0.0	2.0	0.0	0.0	7.0	20.0	13.0	0.0	0.0	6.0	0.0	8.0	0.0	0.0	0.0	0.0	9.0	0.0	4.0	5.0	0.0	11.0	19.0	10.0	9.0
D_0__Bacteria;D_1__Tenericutes;D_2__Mollicutes;D_3__Mollicutes RF39;D_4__uncultured rumen bacterium;D_5__uncultured rumen bacterium	40.0	44.0	3.0	0.0	19.0	35.0	55.0	84.0	36.0	28.0	3.0	42.0	19.0	6.0	63.0	45.0	2.0	15.0	7.0	56.0	135.0	30.0	3.0	108.0	15.0	13.0	0.0	14.0	13.0	0.0	10.0	33.0	38.0	66.0	61.0
D_0__Bacteria;D_1__Tenericutes;D_2__Mollicutes;D_3__Mollicutes RF39;D_4__unidentified rumen bacterium RF39;D_5__unidentified rumen bacterium RF39	0.0	21.0	2.0	38.0	2.0	25.0	36.0	30.0	0.0	39.0	5.0	21.0	12.0	0.0	56.0	0.0	0.0	36.0	0.0	0.0	20.0	2.0	12.0	75.0	14.0	0.0	22.0	0.0	0.0	4.0	22.0	39.0	2.0	47.0	33.0
D_0__Bacteria;D_1__Tenericutes;D_2__Mollicutes;D_3__Mollicutes RF39;D_4__unidentified rumen bacterium RF9;D_5__unidentified rumen bacterium RF9	38.0	18.0	0.0	0.0	14.0	22.0	26.0	0.0	0.0	10.0	47.0	12.0	0.0	0.0	0.0	0.0	0.0	0.0	19.0	3.0	44.0	0.0	3.0	20.0	9.0	12.0	3.0	6.0	15.0	0.0	44.0	15.0	0.0	32.0	0.0
D_0__Bacteria;D_1__Tenericutes;D_2__Mollicutes;D_3__Mollicutes RF39;D_4__wallaby gut metagenome;D_5__wallaby gut metagenome	0.0	0.0	0.0	0.0	0.0	0.0	0.0	2.0	0.0	0.0	0.0	0.0	0.0	0.0	0.0	0.0	0.0	0.0	0.0	0.0	0.0	0.0	0.0	0.0	0.0	0.0	0.0	0.0	0.0	0.0	0.0	0.0	0.0	0.0	0.0
D_0__Bacteria;D_1__Tenericutes;D_2__Mollicutes;D_3__Mollicutes RF39;__;__	16.0	28.0	0.0	32.0	5.0	0.0	0.0	66.0	65.0	16.0	3.0	3.0	0.0	210.0	31.0	14.0	39.0	0.0	14.0	10.0	0.0	6.0	0.0	64.0	0.0	2.0	23.0	0.0	11.0	15.0	8.0	34.0	29.0	39.0	19.0
D_0__Bacteria;D_1__Tenericutes;D_2__Mollicutes;D_3__Mycoplasmatales;D_4__Mycoplasmataceae;D_5__Mycoplasma	0.0	0.0	0.0	19.0	12.0	20.0	14.0	32.0	7.0	80.0	8.0	2.0	0.0	24.0	63.0	8.0	45.0	21.0	0.0	0.0	28.0	0.0	0.0	18.0	15.0	17.0	16.0	0.0	21.0	31.0	0.0	96.0	14.0	87.0	0.0
D_0__Bacteria;D_1__Tenericutes;D_2__Mollicutes;D_3__NED5E9;D_4__uncultured bacterium;D_5__uncultured bacterium	0.0	0.0	0.0	0.0	0.0	0.0	0.0	0.0	0.0	0.0	0.0	0.0	0.0	0.0	0.0	0.0	0.0	0.0	0.0	0.0	0.0	0.0	0.0	0.0	0.0	0.0	0.0	0.0	0.0	0.0	0.0	0.0	0.0	0.0	2.0
D_0__Bacteria;D_1__Tenericutes;D_2__Mollicutes;D_3__NED5E9;D_4__uncultured rumen bacterium;D_5__uncultured rumen bacterium	0.0	0.0	0.0	0.0	0.0	0.0	0.0	0.0	0.0	0.0	0.0	0.0	0.0	0.0	16.0	0.0	46.0	0.0	0.0	0.0	23.0	0.0	12.0	0.0	0.0	0.0	0.0	0.0	0.0	0.0	0.0	0.0	0.0	0.0	26.0
D_0__Bacteria;D_1__Tenericutes;D_2__Mollicutes;D_3__NED5E9;__;__	0.0	0.0	20.0	0.0	0.0	0.0	0.0	34.0	22.0	0.0	0.0	12.0	0.0	19.0	0.0	32.0	0.0	0.0	0.0	0.0	0.0	19.0	0.0	23.0	0.0	5.0	10.0	0.0	0.0	0.0	16.0	0.0	0.0	22.0	0.0
D_0__Bacteria;D_1__Tenericutes;D_2__Mollicutes;__;__;__	0.0	0.0	0.0	0.0	0.0	0.0	0.0	3.0	0.0	0.0	0.0	0.0	0.0	0.0	0.0	0.0	0.0	0.0	0.0	0.0	0.0	0.0	0.0	0.0	0.0	0.0	0.0	0.0	0.0	0.0	0.0	0.0	0.0	0.0	0.0
D_0__Bacteria;D_1__Verrucomicrobia;D_2__Verrucomicrobiae;D_3__Chthoniobacterales;D_4__Chthoniobacteraceae;D_5__Candidatus Udaeobacter	0.0	0.0	0.0	0.0	0.0	0.0	0.0	0.0	0.0	0.0	0.0	0.0	0.0	0.0	0.0	0.0	0.0	0.0	0.0	0.0	0.0	0.0	0.0	0.0	0.0	0.0	0.0	0.0	0.0	3.0	0.0	0.0	0.0	0.0	0.0
D_0__Bacteria;D_1__Verrucomicrobia;D_2__Verrucomicrobiae;D_3__LD1-PB3;Ambiguous_taxa;Ambiguous_taxa	0.0	2.0	17.0	9.0	0.0	0.0	0.0	0.0	0.0	6.0	0.0	30.0	0.0	0.0	0.0	0.0	34.0	0.0	0.0	0.0	0.0	0.0	0.0	5.0	0.0	6.0	16.0	0.0	0.0	0.0	11.0	0.0	0.0	0.0	0.0
D_0__Bacteria;D_1__Verrucomicrobia;D_2__Verrucomicrobiae;D_3__LD1-PB3;D_4__uncultured rumen bacterium;D_5__uncultured rumen bacterium	31.0	16.0	24.0	7.0	11.0	0.0	14.0	5.0	21.0	19.0	6.0	76.0	7.0	25.0	32.0	10.0	44.0	25.0	0.0	0.0	0.0	33.0	4.0	0.0	7.0	10.0	19.0	20.0	14.0	28.0	17.0	0.0	0.0	4.0	33.0
D_0__Bacteria;D_1__Verrucomicrobia;D_2__Verrucomicrobiae;D_3__LD1-PB3;__;__	9.0	0.0	0.0	0.0	0.0	0.0	0.0	0.0	0.0	0.0	0.0	20.0	0.0	0.0	0.0	0.0	0.0	0.0	0.0	3.0	0.0	0.0	0.0	0.0	0.0	0.0	0.0	0.0	0.0	0.0	0.0	0.0	19.0	0.0	0.0
D_0__Bacteria;D_1__Verrucomicrobia;D_2__Verrucomicrobiae;D_3__Opitutales;D_4__Puniceicoccaceae;D_5__Cerasicoccus	0.0	0.0	3.0	0.0	0.0	0.0	0.0	0.0	0.0	0.0	0.0	0.0	0.0	0.0	0.0	0.0	0.0	0.0	0.0	0.0	0.0	0.0	0.0	0.0	0.0	0.0	0.0	0.0	0.0	0.0	0.0	0.0	0.0	0.0	2.0
D_0__Bacteria;D_1__Verrucomicrobia;D_2__Verrucomicrobiae;D_3__Opitutales;D_4__Puniceicoccaceae;D_5__Verruc-01	0.0	0.0	0.0	0.0	0.0	0.0	0.0	0.0	0.0	16.0	0.0	0.0	0.0	5.0	0.0	27.0	3.0	2.0	0.0	0.0	0.0	0.0	0.0	22.0	0.0	0.0	0.0	0.0	0.0	0.0	4.0	0.0	0.0	0.0	0.0
D_0__Bacteria;D_1__Verrucomicrobia;D_2__Verrucomicrobiae;D_3__Opitutales;D_4__Puniceicoccaceae;D_5__uncultured	0.0	0.0	0.0	0.0	0.0	0.0	0.0	0.0	0.0	0.0	0.0	0.0	0.0	0.0	0.0	0.0	4.0	0.0	0.0	0.0	0.0	2.0	0.0	0.0	0.0	0.0	0.0	0.0	0.0	0.0	0.0	2.0	0.0	0.0	0.0
D_0__Bacteria;D_1__Verrucomicrobia;D_2__Verrucomicrobiae;D_3__Pedosphaerales;D_4__Pedosphaeraceae;D_5__uncultured rumen bacterium	0.0	41.0	75.0	101.0	9.0	60.0	54.0	32.0	58.0	99.0	25.0	12.0	0.0	27.0	39.0	14.0	74.0	124.0	17.0	47.0	39.0	68.0	0.0	19.0	0.0	38.0	26.0	27.0	57.0	31.0	37.0	21.0	63.0	93.0	94.0
D_0__Bacteria;D_1__WPS-2;D_2__Burkholderiales bacterium Beta_02;D_3__Burkholderiales bacterium Beta_02;D_4__Burkholderiales bacterium Beta_02;D_5__Burkholderiales bacterium Beta_02	36.0	0.0	32.0	57.0	0.0	16.0	35.0	43.0	14.0	73.0	44.0	0.0	16.0	0.0	48.0	0.0	23.0	0.0	8.0	0.0	22.0	0.0	14.0	53.0	25.0	45.0	67.0	54.0	46.0	33.0	105.0	44.0	31.0	0.0	0.0
D_0__Bacteria;D_1__WPS-2;D_2__uncultured rumen bacterium;D_3__uncultured rumen bacterium;D_4__uncultured rumen bacterium;D_5__uncultured rumen bacterium	0.0	0.0	0.0	21.0	0.0	0.0	9.0	23.0	0.0	8.0	8.0	21.0	0.0	0.0	0.0	0.0	0.0	0.0	0.0	5.0	0.0	0.0	0.0	5.0	0.0	0.0	0.0	51.0	19.0	0.0	0.0	24.0	0.0	5.0	0.0
D_0__Bacteria;__;__;__;__;__	62.0	54.0	113.0	18.0	23.0	72.0	46.0	237.0	89.0	132.0	26.0	13.0	18.0	14.0	29.0	120.0	42.0	47.0	136.0	142.0	96.0	60.0	107.0	19.0	17.0	28.0	41.0	21.0	61.0	78.0	412.0	19.0	9.0	27.0	131.0
Unassigned;__;__;__;__;__	0.0	0.0	0.0	0.0	0.0	0.0	0.0	0.0	2.0	0.0	0.0	0.0	0.0	0.0	0.0	0.0	0.0	0.0	0.0	0.0	0.0	0.0	0.0	0.0	0.0	0.0	0.0	0.0	2.0	0.0	0.0	0.0	0.0	0.0	0.0
