# Supplementary material for: The Rumen Microbiome Composition of Raramuri Criollo and European Cattle in an Extensive System
Source: Microorganisms. 2024 Oct 31;12(11):2203. doi: 10.3390/microorganisms12112203 (PMC11596369; doi:10.3390/microorganisms12112203)
Supplement: Supplementary file 1 [file microorganisms-12-02203-s001.zip › File S3.xlsx]

## Sheet: Hoja1
Lineage	C	C	C	C	C	C	C	C	C	C	C	C	C	E	E	E	E	E	E	E	E	E	ExC	ExC	ExC	ExC	ExC	ExC
subject_id	1	2	3	4	5	6	7	8	9	10	11	12	13	14	15	16	17	18	19	20	21	22	23	24	25	26	27	28
ABC transporters	1322736	1133835	1117546	1531024	1291971	1352634	1109844	1477179	1081671	1186807	1139373	1196041	1245939	1411582	1306857	1468186	973680	1553729	1696214	1602111	946894	1194511	880045	1662545	1214122	1262515	1209396	1570996
Adipocytokine signaling pathway	117439	150661	119843	173712	143876	165916	119920	163569	87613	150457	109975	136986	137040	137345	166777	190122	115053	135754	169453	144892	125727	145962	77102	213715	122571	173335	134832	145420
African trypanosomiasis	127	145	74	761	291	409	508	1198	15	671	220	344	966	409	472	948	360	167	378	91	484	483	379	781	315	493	27	484
Alanine, aspartate and glutamate metabolism	648509	678700	593562	845742	698432	788229	580824	799354	511020	711263	573803	655681	685360	710089	776080	874175	548737	729524	864619	771879	580738	696782	419975	983934	637593	786248	661863	773813
Alzheimer's disease	20631	24803	20479	29879	25264	27771	22239	29026	16652	26365	19217	23952	24840	24328	27654	32448	19718	24693	28770	25453	21591	25077	15234	36269	21579	28932	21588	26732
Amino acid metabolism	58524	66018	56861	82588	67881	75421	58310	75891	49570	67916	54496	64285	65302	67653	74709	86360	51781	67342	80760	74361	56252	67406	40878	96598	63677	74720	63298	76132
Amino acid related enzymes	967718	1032122	887868	1267892	1054205	1184732	879697	1198997	768674	1070796	860656	990797	1028019	1063519	1168777	1315945	823008	1093317	1290346	1157754	874258	1048116	632550	1480053	960264	1186584	995217	1163722
Amino sugar and nucleotide sugar metabolism	745796	769009	664655	949962	793247	903587	668571	909342	587779	800957	658528	753572	779151	805251	871537	983869	623382	836104	980115	885755	652529	779938	481592	1117862	730267	892149	752654	878236
Aminoacyl-tRNA biosynthesis	711615	752046	651165	927682	774188	858617	642011	877963	570344	775584	632155	723537	748588	782208	848876	956009	602781	809640	946747	857156	634322	763416	469139	1077307	704455	858734	726811	858148
Aminobenzoate degradation	37369	34779	34052	42900	39308	41719	32800	44286	28520	35599	31680	36544	36172	38466	38923	45028	29527	43273	47498	45536	28604	35929	25314	50878	34742	40575	33672	43964
Amoebiasis	705	573	623	680	737	799	1023	780	895	839	605	641	670	841	610	685	473	857	700	791	499	581	495	947	549	538	642	1015
Amyotrophic lateral sclerosis (ALS)	2812	3448	3311	4075	3602	4517	4780	5185	3521	4573	3073	3903	4500	3355	4077	4969	2948	4593	4049	4006	3395	3416	2639	5997	3603	3664	3143	4799
Antigen processing and presentation	36940	45241	36926	53548	44194	49687	36629	50084	28602	46007	34357	42039	42591	43301	50506	57739	35284	43016	52633	45544	38539	45039	24875	64561	39158	51711	40739	46438
Apoptosis	36329	54951	38705	59161	48625	57879	40280	53444	27073	53601	34485	46870	46688	43028	59918	67719	38936	39937	52938	43384	45954	50861	23500	77033	40762	63161	46031	44878
Arachidonic acid metabolism	23160	26443	21909	33261	27474	28987	23459	32424	18719	28431	21597	25819	28290	27775	29580	34507	21843	28365	31962	28575	24099	27175	17599	39383	24770	30364	23463	30335
Arginine and proline metabolism	599175	584158	526722	745610	618383	688471	522930	709887	477033	616860	519243	581407	612571	645162	665726	755220	479010	674778	778206	708212	500029	604683	393033	851558	572904	673936	583024	706498
Ascorbate and aldarate metabolism	76128	75369	68522	90824	78385	91743	66024	87932	55962	79154	64746	74731	77491	76985	85604	96214	60822	80643	95426	85781	64831	77546	46760	112482	70554	91231	76333	82592
Atrazine degradation	3322	2278	2341	3161	2842	2822	2069	3255	2436	2329	2213	2277	2658	2553	3061	2849	1841	2968	3079	3585	1751	1770	1520	3722	2307	2747	2630	3069
Bacterial chemotaxis	258968	191170	200327	291525	239426	247334	209680	279493	230875	225197	228893	220560	243206	276136	253994	271155	182366	297176	331913	304597	173427	229342	174623	281759	256381	214755	229682	313899
Bacterial invasion of epithelial cells	12306	9148	9695	13240	10717	11359	9435	12029	9297	10256	10219	10125	11144	13852	10383	12659	7395	14799	16345	14234	7504	10918	7344	14300	11107	10156	10703	14306
Bacterial motility proteins	398477	283077	309671	444790	364675	388198	316330	425269	354535	356717	348864	332261	374703	422046	390003	420415	280773	447958	503685	456411	273407	355889	261550	427373	398305	329925	351998	473365
Bacterial secretion system	231224	256685	217300	315213	259477	295759	221081	298740	179996	271026	210702	244259	257323	259408	293350	330858	202258	261648	309154	274452	219917	261614	150758	371182	237757	296799	243836	283469
Bacterial toxins	27524	20083	22468	28648	24759	26947	19685	29060	20739	23392	22571	22104	23993	27770	27796	28443	18068	30110	33696	31736	17829	22692	15938	31544	25301	24853	23712	29617
Basal transcription factors	2802	1194	1110	1233	2577	714	609	2346	3300	933	1611	2145	1119	1801	819	768	1269	3288	2145	3855	345	1125	1299	759	2190	876	1524	3168
Base excision repair	177033	180592	163156	226329	188388	219806	161331	213712	139477	189886	155838	176356	185888	189844	206602	235733	146917	198459	234749	211493	153318	184263	114803	261595	171840	210398	180760	209016
Benzoate degradation	112371	97783	98899	133202	110801	120414	91774	128804	86718	105543	97443	104074	109066	121000	111387	128712	85884	129863	144827	137538	85702	106403	76424	144525	104723	115297	102294	132108
Bile secretion	934	398	370	411	859	238	203	782	1100	311	537	715	373	601	273	256	423	1096	715	1285	115	375	433	253	730	292	508	1056
Biosynthesis and biodegradation of secondary metabolites	39628	39637	35642	51586	41247	46397	35595	46868	30316	39708	35265	40036	41659	43640	45779	51056	31542	47283	55047	48510	32823	40243	26180	56284	39674	45676	39922	47396
Biosynthesis of 12-, 14- and 16-membered macrolides	2170	1139	1665	1839	1355	3207	1642	2583	913	2195	1578	1432	2368	1481	2307	2444	1193	1217	2236	1498	1601	1861	820	2113	949	2591	1982	1389
Biosynthesis of ansamycins	21282	24133	21579	30411	24833	27296	20689	27332	17929	23954	19779	23573	23183	24229	26724	30939	19174	25718	30792	27640	20362	24580	14996	34869	23512	27525	23005	26304
Biosynthesis of siderophore group nonribosomal peptides	12440	11947	9937	16003	11318	14145	10460	14821	9195	12078	10636	11134	12701	13398	14441	16090	9160	14277	16256	13328	9121	12189	7823	18305	11763	13111	12135	15602
Biosynthesis of type II polyketide backbone	1550	1112	1293	1542	1222	1798	954	1365	1249	1515	1118	1007	1395	1358	1889	1657	1380	1656	1734	1664	1362	1210	836	2151	1191	1388	1430	1497
Biosynthesis of unsaturated fatty acids	90201	82741	77724	110094	90085	100131	72970	102376	67284	87260	77263	82125	88678	94118	96207	107424	67498	100256	113824	104309	71579	87972	56756	123534	84293	98735	85259	103956
Biosynthesis of vancomycin group antibiotics	44244	44336	39415	57640	45377	51759	37717	54796	32960	46527	39433	43268	46547	49746	51955	57817	36430	49451	58991	52677	38062	47140	27848	64896	43668	52381	44649	52433
Biotin metabolism	56618	50908	51670	66816	56850	65212	47717	63589	44570	54657	49077	52696	54798	59055	60560	67308	43122	63676	74338	67911	43070	54756	36242	73247	52084	60639	54441	65226
Bisphenol degradation	10127	8841	8585	13692	10176	10928	7299	10840	8217	8687	9213	9238	9754	11834	11474	11639	7622	10568	13825	12197	7680	9670	6177	14183	11440	10127	10769	11871
Bladder cancer	255	134	102	171	137	184	151	187	88	159	72	128	224	74	137	78	57	34	37	29	69	61	23	138	150	112	214	78
Butanoate metabolism	315891	284718	280878	383390	320504	353802	268380	365817	253717	309694	275933	296744	315642	337574	329638	379280	246714	357199	406667	383636	247959	308154	214452	418283	300888	334280	298540	377101
Butirosin and neomycin biosynthesis	35975	38292	30983	46346	38617	44036	33819	45598	28009	40260	32128	37340	38880	38982	41445	47521	30448	40079	47244	41831	32441	37999	24129	55569	34024	45184	35925	42748
C5-Branched dibasic acid metabolism	106525	118934	97572	146850	118767	134320	99566	136821	84097	125533	94940	112419	119084	117377	135456	151758	93749	118292	140237	126665	102239	119764	69114	171943	108534	137632	113378	130633
Caffeine metabolism	0	0	12	12	0	24	0	12	18	23	0	0	18	10	12	15	0	15	19	13	0	0	0	17	11	12	8	13
Caprolactam degradation	6491	5131	5156	8623	6507	6421	6088	9087	4921	5681	5221	5968	7312	7462	6051	8059	4816	8385	8159	7999	4676	5732	5193	8586	6404	6159	4839	8631
Carbohydrate digestion and absorption	4353	2910	3135	5467	3263	3335	2982	3863	3589	2866	4105	3639	3196	5048	3020	3071	2868	6365	5241	5726	2074	3192	3023	4108	4165	3375	2991	5830
Carbohydrate metabolism	178813	155870	148744	207959	172561	190223	146022	203656	144026	164474	156358	165757	170407	190986	179977	201914	136837	211815	237152	217119	131007	163898	116815	229073	163966	184466	164391	213628
Carbon fixation in photosynthetic organisms	276339	311987	261748	376341	312540	353926	261511	351524	219778	316074	248646	295803	301499	307429	349235	396567	244988	312919	374872	334335	261132	310101	181903	447625	282545	356111	292884	335495
Carbon fixation pathways in prokaryotes	497230	493090	449729	626897	528218	592102	444812	599596	397853	520443	436080	489217	515893	535699	566148	647115	405455	564186	652799	597193	419282	513235	327914	713963	482167	569312	492701	596862
Cardiac muscle contraction	0	0	29	7	0	0	7	0	0	0	0	0	4	4	19	0	0	13	0	0	13	0	5	10	7	13	12	6
Carotenoid biosynthesis	3022	3136	3133	4071	3229	4060	3057	4338	2523	3682	2931	2425	3427	3366	3919	4332	2726	2904	3819	2997	2778	3227	1267	5179	2850	3499	3061	3601
Cell cycle	934	398	370	411	859	238	203	782	1100	311	537	715	373	601	273	256	423	1096	715	1285	115	375	433	253	730	292	508	1056
Cell cycle - Caulobacter	351052	339579	308468	438086	357644	409244	302877	411187	272660	360657	306418	332998	357125	374739	397100	441881	277503	387182	453687	408784	294273	357403	224270	494618	335089	396526	346388	412920
Cell division	53435	48777	46938	64316	52173	61097	43727	59726	40966	53161	45475	48586	52580	55301	57980	64439	41192	58094	68321	61343	42068	51557	33492	72113	49141	58596	51930	60651
Cell motility and secretion	55331	59407	53350	74835	61260	69027	51694	68013	43739	61283	49918	57854	58944	62421	68134	76149	47071	64356	75108	67563	50673	60789	35982	85008	57407	67981	57569	68206
Cellular antigens	3183	2421	2524	3975	3220	3696	2676	4034	2272	3278	2396	2546	3716	3255	3258	4192	2557	3908	3963	3687	2809	2965	2715	4031	3138	3008	2935	4148
Chagas disease (American trypanosomiasis)	127	145	74	761	291	409	508	1198	15	671	220	344	966	409	472	948	360	167	378	91	484	483	379	781	315	493	27	484
Chaperones and folding catalysts	553373	570567	503708	713531	584932	670684	493796	671431	427589	590760	486832	550101	578679	598797	654605	737509	456248	615285	729899	648626	481872	582977	356461	830630	540287	661311	561139	651847
Chloroalkane and chloroalkene degradation	29641	22982	24514	35141	27337	28099	21217	29788	23343	23038	25102	25559	25834	32002	27159	29286	21135	33199	37644	37417	19848	24741	19140	36502	29356	25004	28146	35150
Chlorocyclohexane and chlorobenzene degradation	6079	5395	5043	7600	5481	5904	4883	6511	4137	4863	5273	5574	5578	6507	5830	5902	4018	7529	8236	7670	4320	5499	3963	7715	5752	5904	6197	7399
Chromosome	847823	845306	773932	1069705	891572	1006813	763940	1019205	681316	890367	749742	832355	875343	924735	969057	1096493	697700	963312	1116623	1015492	722466	876158	566350	1233435	816251	974721	844266	1011810
Citrate cycle (TCA cycle)	288587	306089	265199	379067	323631	358978	270587	370025	230947	319942	253857	301324	317205	313936	351185	405801	247848	331122	383426	349019	263129	313726	193447	445160	289143	353253	288880	354178
Colorectal cancer	39	35	112	64	69	55	33	36	24	26	30	24	48	40	67	98	36	129	24	49	67	36	31	107	197	61	31	25
Cyanoamino acid metabolism	223668	240140	204586	282264	239835	286772	202473	267673	164834	245166	196890	231463	235760	235183	265310	300111	187790	239474	295632	258327	200729	236700	141869	338508	210732	286702	235010	250650
Cysteine and methionine metabolism	535538	564557	496383	692887	576979	653843	498040	661992	437550	592436	477033	548322	568603	590381	636361	722102	455512	612997	716329	645679	474779	573362	352554	814820	527138	647775	545861	647633
Cytoskeleton proteins	174057	166535	155109	217800	180037	194068	151940	207165	141934	175530	154496	168570	175980	192823	191198	214571	139890	204425	230662	213199	143406	176536	119308	242935	169260	189259	168442	211802
D-Alanine metabolism	59399	55707	51441	71739	59614	66716	51060	68502	48718	60590	51935	55151	58909	62935	65169	71355	46291	67006	75348	69743	48786	58409	38867	82262	56255	64407	57094	70056
D-Arginine and D-ornithine metabolism	1860	860	1025	1600	1424	1198	921	1841	1395	1474	1187	1151	1208	1915	1638	1241	906	2066	2102	2080	1244	1305	645	1795	1982	1310	1527	1991
D-Glutamine and D-glutamate metabolism	93841	99873	86234	123612	101564	116717	85787	115193	72709	103737	82900	95209	100269	102464	112381	127990	79804	104991	124177	111066	85103	100929	62550	143953	91980	115131	95964	112006
DNA repair and recombination proteins	1585339	1641112	1449119	2050032	1699618	1919252	1427119	1942320	1247480	1713930	1405185	1584082	1665005	1733325	1872927	2115233	1328128	1795428	2101760	1889611	1396215	1680540	1037663	2379384	1545974	1893826	1604132	1896137
DNA replication	351563	371474	324058	462971	382224	427573	316933	436377	275022	384831	312574	358474	374862	389850	425411	480459	299445	398694	471753	420843	319407	382522	232487	535905	349678	426606	358442	423658
DNA replication proteins	612348	631298	554486	788996	656630	731235	539445	747174	480606	655197	538586	613097	638726	666446	725582	816116	510056	687912	807964	729362	538982	652148	397277	912149	601133	727575	617019	731914
Dioxin degradation	21306	14428	16916	22824	18840	17461	14789	21204	17024	15264	18142	17288	17368	23288	16399	18314	14960	26756	26202	27528	12637	15958	14093	22736	20036	15678	17080	25737
Drug metabolism - cytochrome P450	220	79	609	411	163	218	124	254	81	100	78	93	271	159	329	323	60	355	133	242	185	83	165	465	468	200	117	259
Drug metabolism - other enzymes	235159	255130	215707	307705	261603	283959	212272	298046	183547	257754	208726	247057	250883	261327	282069	320468	204373	270227	317225	285076	214833	255529	155882	364469	233440	292344	240987	282367
Electron transfer carriers	2414	2913	3051	3613	3170	4683	3026	1490	1656	2112	1841	2257	1768	2811	1796	4188	1343	2436	2921	3700	1506	1615	2915	2414	2227	1682	3618	3177
Energy metabolism	415877	444436	384807	543954	456104	510183	380333	520152	331973	459908	369322	430634	444830	460148	503770	572228	357117	470538	556031	498159	378122	450842	277561	642148	413760	511547	423827	499280
Epithelial cell signaling in Helicobacter pylori infection	70139	79098	66728	95212	79117	88121	65591	88716	55581	80931	63393	74832	76137	79279	88397	99705	62744	80527	95970	85557	66962	79047	46832	113254	70848	90510	74020	85460
Ether lipid metabolism	13	5	9	19	0	3	4	44	17	30	15	17	25	6	6	14	0	5	1	11	0	0	23	18	22	27	0	8
Ethylbenzene degradation	4303	4550	4419	5421	5263	5830	6087	5080	4817	4667	3947	4363	4846	4000	4559	5270	2879	4724	4176	5021	2880	3724	2746	6171	4520	3408	5614	4935
Fatty acid biosynthesis	319324	328891	287924	415343	341190	381280	283204	387319	243751	342627	281916	315455	335056	350867	372164	422349	265298	360390	418506	376595	280855	337931	208236	478044	305925	382338	318443	381535
Fatty acid metabolism	161030	180770	157652	221091	184032	206110	151761	207275	124086	183885	146796	173608	174759	183774	201086	231406	145010	186159	221995	200067	153146	182152	108629	259976	163323	207000	170665	197665
Flagellar assembly	144409	96723	109986	158275	131325	140842	109114	151039	127571	129317	123466	118040	134731	150454	142352	154816	99722	155886	179029	159771	99319	128852	92352	150149	145023	116263	125831	166044
Flavone and flavonol biosynthesis	15199	13079	11211	15750	13993	17064	12162	15885	10179	11807	12916	13369	14131	15039	14205	15226	10497	16676	19666	16775	9745	12345	9046	18799	12174	16026	14934	15760
Fluorobenzoate degradation	57	20	161	145	2	48	0	138	37	60	30	63	61	15	103	132	16	20	16	99	85	10	92	149	51	104	30	63
Folate biosynthesis	164446	193801	160817	229421	188253	226570	164290	218129	127435	204152	148291	181080	188253	183048	218905	252751	150908	183129	224151	193606	165422	193288	106278	280144	165859	224060	179367	199951
Fructose and mannose metabolism	307533	351700	287454	424511	343413	407594	297431	400529	238106	357545	277409	330845	346883	342546	396319	454526	273513	339914	416628	364895	296369	346071	198283	517726	316913	405653	326766	367743
Function unknown	236207	220117	212705	284193	237166	274293	201075	272223	190229	234263	202094	224307	232548	245422	258244	289617	185128	264674	305330	282193	187572	229112	149928	321503	225081	257377	229804	273116
Galactose metabolism	278486	289441	245055	352992	291098	342069	249190	335944	211603	294817	244131	278193	290497	295378	323483	364163	228730	306680	363991	324103	242025	286692	176452	418893	267159	339930	283576	319463
General function prediction only	876824	897595	787270	1119898	930974	1050655	784105	1070801	690109	941716	768898	874693	918813	950467	1030336	1158026	725152	981168	1146156	1032503	764010	921617	565441	1309151	850047	1041983	879972	1039400
Geraniol degradation	7987	7393	7074	10261	8469	8955	7418	9100	5906	5742	6399	6632	6855	8010	6505	8746	5494	10375	8956	10158	4763	5901	6000	9386	7300	6746	7459	9145
Germination	39319	35893	34268	45213	40437	38879	42569	49827	41470	35263	37945	39718	38515	45373	37617	41602	33724	57019	55589	55894	27564	34200	31993	50965	35472	36537	35920	55880
Glutamatergic synapse	36422	26404	29105	38178	32308	37139	27119	37508	29311	31655	29829	29373	31864	34347	31881	35876	23871	38928	43933	41727	23675	30097	22233	39348	30627	32485	32000	40158
Glutathione metabolism	105239	106331	95367	134504	111216	125825	95228	128050	81628	114260	91064	104651	112767	114464	121059	139937	87419	116846	135765	121599	93723	110567	70583	158594	101148	124303	101848	124090
Glycan biosynthesis and metabolism	37574	47942	36796	55685	45480	53507	39225	51583	29180	49729	34072	43057	45358	42420	54095	61125	35949	41648	50673	43364	40728	45982	24314	69376	40151	56203	42288	46002
Glycerolipid metabolism	139154	129027	124698	169224	140921	149634	117464	161721	112552	133228	122882	131651	133249	152099	144400	162542	110636	166708	185248	174820	106693	132481	93948	187533	131501	144552	131188	168475
Glycerophospholipid metabolism	266960	274674	251814	345655	285275	322696	237591	320237	207444	285566	237487	267783	276659	292979	314217	356015	223736	302164	357919	322474	233438	283324	174104	398144	261999	317387	268128	319330
Glycine, serine and threonine metabolism	551611	617068	511797	741431	623621	688638	520647	704543	442974	635399	494832	586517	602829	614914	687863	780026	487185	632545	739841	665362	521416	615057	370635	886068	552577	705352	570881	672849
Glycolysis / Gluconeogenesis	405719	409293	358459	512199	430141	481384	360484	491679	322130	427046	353524	403719	423557	435110	464522	529323	338601	461371	526464	483911	348953	413851	264708	605799	396296	473295	396654	481364
Glycosaminoglycan biosynthesis - chondroitin sulfate	12923	7921	9324	14042	10653	12531	8968	12496	9542	9477	10493	9946	10757	11535	11283	12588	7572	13103	15695	14060	7294	10008	7240	14172	10840	10765	10440	13514
Glycosaminoglycan degradation	18170	15433	13904	18071	16388	21530	14574	17992	12178	14579	14866	15904	16490	16590	17160	18698	12274	19006	22660	19284	11613	14540	10030	21918	14655	19385	17646	17989
Glycosphingolipid biosynthesis - ganglio series	225	138	240	370	135	143	119	300	277	137	246	262	359	123	221	321	106	216	174	248	278	177	127	251	275	163	115	381
Glycosphingolipid biosynthesis - globo series	13947	11204	9959	14424	12555	11375	9450	14621	8999	9725	11613	11520	11610	14608	12203	12907	9052	16797	17601	16009	7589	10951	8446	15869	10843	12236	11590	15624
Glycosyltransferases	230435	236044	201442	297229	238392	288315	206014	277766	174781	249556	197091	227723	245941	242165	275050	307542	185593	245352	298775	259735	202266	240885	141321	346460	224391	281820	236069	262350
Glyoxylate and dicarboxylate metabolism	286638	303939	266126	376890	312256	350072	259120	355285	226687	316086	254895	294417	304041	315860	342045	387269	244559	326841	382406	346805	260981	309200	189349	436300	285711	351018	293176	343157
Hepatitis C	934	398	370	411	859	238	203	782	1100	311	537	715	373	601	273	256	423	1096	715	1285	115	375	433	253	730	292	508	1056
Histidine metabolism	349374	356119	316810	444535	369621	420184	312520	422238	274958	378253	308331	349526	367422	380001	405383	457945	291010	393244	461461	413541	305715	366513	228216	516343	337960	417075	350498	413768
Homologous recombination	489587	518586	452413	649062	532846	596102	445050	610273	383007	538393	438209	497840	521565	547639	592195	669392	418760	558420	657628	585448	445609	533270	326283	751403	486779	594726	498144	594078
Huntington's disease	18447	24284	18543	28090	23036	27144	19937	26954	14629	24816	17131	22332	23270	21297	26947	31622	18001	20791	25569	21667	20966	23674	12268	35194	20467	28317	20824	23266
Influenza A	973	433	482	475	928	293	236	818	1124	337	567	739	421	641	340	354	459	1225	739	1334	182	411	464	360	927	353	539	1081
Inorganic ion transport and metabolism	43717	44466	41141	55512	46729	57577	45265	56524	34732	48728	38019	44178	48523	46705	49614	61976	37375	49249	57401	51182	37836	45225	28881	67031	40921	52586	43428	51768
Inositol phosphate metabolism	69454	76169	62032	97692	79184	86135	69804	95857	56668	80762	62893	73997	80904	77662	86426	99748	60236	79780	93639	83245	65279	77588	48063	116152	71313	88977	70016	86929
Insulin signaling pathway	41452	39435	36616	50165	42516	45222	33721	48462	31882	41073	36107	39244	40569	44506	45184	50298	33403	47382	53687	49348	33229	40896	26979	57295	39009	45635	40017	48708
Ion channels	23143	26758	21943	31875	26503	29603	21310	29928	17925	27134	20478	24930	24905	25203	29726	33724	20477	25627	30689	27544	22066	26709	14008	37948	23747	30500	24655	27517
Isoquinoline alkaloid biosynthesis	50295	61191	49444	71405	60411	65054	48263	67638	40803	61603	45444	57948	57322	58396	66600	76855	47493	58421	70427	63011	51852	60340	34907	85352	53488	68862	54621	62535
Limonene and pinene degradation	5615	3668	4058	6248	5327	4440	4096	5623	4330	3756	3951	4184	4588	5765	3898	4747	3405	7103	6268	6827	2995	4016	3988	5686	4988	4036	4080	6570
Linoleic acid metabolism	9190	8286	8090	12915	9384	10189	6936	10309	7643	8219	8432	8597	9088	10989	10819	10897	7116	9707	12891	11321	7287	9038	5833	13393	10718	9504	10219	11083
Lipid biosynthesis proteins	497233	534768	459157	658539	542983	614029	451920	621646	380826	551332	442482	506591	527984	548509	602321	682430	429203	568016	664042	592808	452248	540290	321311	774884	482329	620401	513661	597568
Lipid metabolism	75573	73200	67235	96043	78904	83751	63988	90555	58346	77370	66815	72390	76999	84039	84940	95101	61189	86561	99262	91195	62909	77596	50361	108237	72337	84129	72636	91399
Lipoic acid metabolism	25212	30139	24948	36111	30145	36534	27779	35718	19023	31486	23033	29528	31601	28408	34695	41934	23223	28196	35278	29180	26957	30926	18323	44785	25836	35574	26544	30939
Lipopolysaccharide biosynthesis	149622	178776	141444	216419	170847	219365	147960	195485	108472	189896	131623	163055	178881	163582	215010	237492	133519	150605	200248	162273	158803	180678	86277	263588	157193	220079	171496	173638
Lipopolysaccharide biosynthesis proteins	244728	268869	219922	327644	264099	338315	233887	307118	182380	290920	212461	252405	280022	260239	322160	355819	206761	248965	319498	266575	237941	274863	144411	397076	243712	330392	267770	280586
Lysine biosynthesis	499123	526930	454319	649374	539148	605890	455999	615183	398950	543003	443492	506623	527810	548665	595713	670889	422076	569874	662557	598265	445454	531587	330392	756268	491681	601034	507546	598090
Lysine degradation	27772	18679	22706	29751	25822	26357	21656	31483	21715	23182	21763	24016	26944	28556	23403	27924	18048	31271	32830	32892	18584	23563	19451	30694	25435	23285	21505	32092
Lysosome	15768	13268	11701	16380	14470	17361	12329	16487	10645	12010	13338	13799	14602	15419	14586	15798	10687	17228	20247	17605	10137	12618	9370	19300	12551	16362	15322	16449
MAPK signaling pathway - yeast	7997	6094	7104	7777	7582	9530	7777	8584	6803	7384	6312	7044	7534	7490	7723	9100	5500	8330	9627	9262	5479	6659	5392	9325	6476	7378	7446	8863
Measles	934	398	370	411	859	238	203	782	1100	311	537	715	373	601	273	256	423	1096	715	1285	115	375	433	253	730	292	508	1056
Meiosis - yeast	1179	1543	626	1470	1329	1786	1141	1813	581	1423	1279	1063	1570	770	3280	2530	345	615	1059	806	775	1223	526	1553	726	1233	1465	1484
Membrane and intracellular structural molecules	294927	303789	269318	380267	316250	351989	262381	359393	229768	317366	258836	294933	309120	320514	348547	391700	240129	327440	388574	350292	256163	309297	189138	440430	287899	351383	297835	345229
Metabolism of cofactors and vitamins	43376	43684	41870	54145	46263	53724	42213	52165	38240	48366	38155	44471	46625	46937	49069	56710	37551	50947	57037	54264	37168	44240	31671	63600	42961	50031	45496	53368
Metabolism of xenobiotics by cytochrome P450	220	79	609	411	163	201	124	243	81	92	78	87	256	159	316	313	60	355	133	242	176	83	165	465	468	200	117	259
Methane metabolism	704503	710008	625552	858670	760450	798102	613272	849297	597065	729655	614543	712664	711306	750405	782961	882673	580716	820990	908184	872664	582719	711802	468703	997491	675689	801909	688570	849926
Mineral absorption	3250	3478	3101	4376	3463	4655	2848	3350	2356	2915	2787	2810	3500	3038	4401	4267	2702	2984	4116	3587	2925	3108	1916	5142	3209	3106	3851	3512
Mismatch repair	433779	439344	394995	551432	459257	516750	385563	524803	341504	462048	384049	427776	449792	473916	502263	566826	361163	494459	574983	517510	376140	453281	284701	637268	418438	507313	432818	518149
N-Glycan biosynthesis	30993	32550	26657	41380	33003	39115	27495	38665	23813	35020	26473	31199	33886	32985	38309	43636	26041	32172	39435	34785	28451	34753	18436	48398	31501	38189	31993	35404
NOD-like receptor signaling pathway	38252	46794	38225	56071	46016	51865	38206	52834	29381	47728	35806	43366	44637	44874	53017	60837	36756	44228	54606	46679	40050	47062	25891	67583	41026	53521	42317	48600
Naphthalene degradation	15268	10843	13116	16576	13708	14076	10646	14628	11939	10523	12438	12260	11929	15327	11120	14141	10746	17295	17440	19886	8879	10759	10412	16489	13806	10563	13169	17620
Nicotinate and nicotinamide metabolism	306766	320020	276873	394437	327091	372613	272655	375791	241901	330679	269804	306463	321348	331335	367712	411532	256892	340332	404041	360759	270259	325948	197415	462352	299800	370228	311905	362867
Nitrogen metabolism	371386	371183	336855	468601	389113	446728	330564	443686	289407	394979	322803	366397	385773	397860	424415	483943	304200	411779	486212	436505	318817	384549	239978	543987	356409	434870	368257	432837
Nitrotoluene degradation	44098	30749	36180	47736	42008	40079	33988	47571	40352	36377	37831	38098	41530	45764	38543	43474	30367	53258	55597	56994	27754	37778	29748	46666	41836	37201	36839	54729
Non-homologous end-joining	2948	3542	2609	4432	4097	4416	4855	6119	3689	4195	3041	3892	4588	3638	3932	5305	3132	4311	4141	4305	2960	3360	2653	5436	3143	3589	3337	4845
Novobiocin biosynthesis	113858	127180	107579	153513	127426	144381	105100	143357	89584	131919	101451	121531	124560	126731	142103	161030	99868	128543	154491	137468	108815	127645	75511	180437	115192	147219	120070	136661
Nucleotide excision repair	201342	214241	185010	261606	220370	252636	187374	249585	161615	223511	179110	204430	214959	219159	243243	275946	171242	227736	267876	239892	180712	215967	129945	309580	197043	246506	206938	241535
Nucleotide metabolism	164597	130113	131826	188515	152263	159459	119017	174960	123225	144958	140230	139164	148994	173240	159235	169440	118740	186327	206926	190115	117593	149403	101699	195050	147918	156351	146367	190811
One carbon pool by folate	358198	382429	334643	464670	388639	451095	347951	445277	296254	402545	323383	368198	385038	394662	431937	490280	302848	407619	479319	428770	320635	386204	235544	552809	349533	437043	372898	435578
Other glycan degradation	12108	11439	9432	13996	11599	13003	9118	15858	9003	12701	9955	10092	12694	11216	13079	14999	8306	12309	13040	13159	9781	11201	6941	17843	10172	13506	10651	12829
Other ion-coupled transporters	706371	746026	662366	920120	771705	870098	657475	876780	566413	781143	625952	732286	760241	782595	844019	957522	602049	803606	945597	853929	640848	760345	476674	1079457	698667	858035	726921	850293
Other transporters	148161	151822	131494	186733	156292	184829	133515	179758	115571	161804	129108	146666	155903	157711	176714	197449	121732	159164	194143	170572	130143	156266	93575	220375	142426	180266	152501	172918
Others	365853	321254	315043	429541	352475	398197	302905	407120	293906	345332	312299	332738	353458	380888	366551	415141	276404	413552	462697	436395	277530	338121	242026	473573	339070	377469	341747	423017
Oxidative phosphorylation	415281	419570	373288	525443	436861	506391	371921	492849	329624	446579	363182	409512	431037	438799	480258	535387	335723	456421	536604	486382	359070	427201	264179	607559	401751	492855	425121	485244
PPAR signaling pathway	140711	174734	141942	203793	169311	193929	141215	192340	106213	175728	130697	161383	161265	163216	193540	221675	135071	163163	201839	173985	145964	170878	93321	248473	145986	201005	157916	173452
Pantothenate and CoA biosynthesis	322671	326485	290874	414980	338401	386677	291069	387686	258001	343502	285661	317771	335492	351317	373915	418638	264874	364646	426230	385782	275200	334111	210676	472963	315780	377669	326640	387691
Parkinson's disease	39	35	141	71	69	55	40	36	24	26	30	24	52	44	86	98	36	142	24	49	80	36	36	117	204	74	43	31
Pathogenic Escherichia coli infection	9	0	5	9	9	0	11	0	0	0	11	0	10	15	4	18	0	31	10	12	0	8	2	20	15	8	0	10
Pathways in cancer	42741	48895	41533	59332	50143	53842	40340	56997	33894	50328	38948	47297	47900	49342	55423	63315	39064	50470	59617	53035	41778	49643	28793	70701	44721	55984	44709	53636
Penicillin and cephalosporin biosynthesis	14282	20358	14262	22317	18854	19674	15901	21018	11681	19522	13711	18072	17432	17535	20917	23707	15044	17931	20683	18384	16783	18612	10289	28289	15663	22313	16390	18982
Pentose and glucuronate interconversions	304146	323238	264870	392237	317641	377404	270310	368763	223129	324553	261699	305149	320974	322408	361792	405777	246402	328637	399314	345203	266832	319081	186204	465083	293759	376828	315273	345941
Pentose phosphate pathway	384633	412358	355116	505268	419845	480128	354713	476361	297491	422511	339594	396797	409730	420556	463942	529680	326849	431946	515714	458724	347515	413963	250240	598464	381704	476059	395499	456227
Peptidases	1098397	1146648	1005181	1424288	1180388	1331333	992979	1355661	866195	1191727	971113	1110355	1159820	1204193	1307029	1475486	930023	1239855	1458870	1307426	973461	1168742	716010	1666982	1074540	1323417	1118412	1311382
Peptidoglycan biosynthesis	462007	480756	421238	601161	495259	553675	417297	567689	365976	498224	412413	460808	483869	511049	546807	614332	390856	529498	615431	555844	408479	488995	306848	699644	450874	550307	464860	557558
Peroxisome	190876	234001	190091	274345	226833	263562	192154	259442	145518	237479	176166	216528	220219	218804	261597	299184	180246	218219	269878	232369	197040	229879	125696	335149	197507	270113	212010	234599
Pertussis	50457	66024	50924	77787	62370	81100	55246	71637	35533	69848	46545	60458	65037	55897	76573	89071	48180	51863	71608	56471	57606	65678	31021	96314	54915	83127	60699	58869
Phenylalanine metabolism	129530	140087	120131	173696	142378	159988	117083	162027	101014	145356	115353	135172	139392	143033	158176	177723	111253	147300	174825	157137	119163	141106	84542	199890	132841	163530	135352	154548
Phenylalanine, tyrosine and tryptophan biosynthesis	548259	579726	498920	715832	591201	667380	492430	676953	433773	606592	484543	557548	580885	600633	657632	739835	462400	617769	726872	653542	492928	588858	353179	834716	540764	670222	560979	656168
Phenylpropanoid biosynthesis	135778	146109	124033	167288	143619	177935	123385	159452	96398	147405	119489	140593	142040	139522	158783	179238	112689	142452	179037	154647	120005	142032	84253	202681	123735	177634	146301	147242
Phosphatidylinositol signaling system	50248	58597	47729	70731	57126	65839	48386	65537	38682	59318	45270	53698	56278	56496	65073	74083	44487	56959	68563	59736	49129	57530	32635	83884	51655	67158	53986	61056
Phosphonate and phosphinate metabolism	11022	8836	8393	12979	9944	9727	9252	13051	9598	11044	8897	9385	10739	11971	10081	11470	8169	13158	14480	13390	7260	9818	6677	13525	11798	10152	9362	13384
Phosphotransferase system (PTS)	83299	61333	66475	83504	68362	82740	55065	75815	72994	62924	66724	69167	69920	75884	62744	75821	62857	88834	91023	100779	55442	59697	54615	98059	88744	63281	67467	82103
Photosynthesis	172917	170066	153472	220213	178966	201931	147784	207087	132919	187642	150490	167462	178324	186516	198270	222038	139619	190780	229372	202423	151464	181329	108968	254626	169993	204614	174348	201773
Photosynthesis - antenna proteins	558	438	364	390	414	432	386	370	534	382	364	424	486	370	396	224	330	384	374	566	240	332	318	320	536	274	648	140
Photosynthesis proteins	173475	170504	153836	220603	179380	202363	148170	207457	133453	188024	150854	167886	178810	186886	198666	222262	139949	191164	229746	202989	151704	181661	109286	254946	170529	204888	174996	201913
Plant-pathogen interaction	104337	109597	97860	139967	115041	128667	94322	129561	82064	118238	93386	107614	111204	118073	126867	145667	90748	117531	143232	125195	95520	115728	68781	159813	107866	128595	106849	125379
Polycyclic aromatic hydrocarbon degradation	191	38	117	159	91	58	32	126	55	94	49	58	107	83	37	30	43	91	29	47	39	16	75	96	255	116	26	65
Polyketide sugar unit biosynthesis	135490	143439	119833	178805	145544	163420	119281	167880	103616	146861	120502	137309	143282	151301	163689	181998	113893	150889	179251	160547	120540	146861	85698	205361	133234	166281	139935	161327
Pores ion channels	613997	786087	595548	911115	734298	945914	663443	893978	441184	843195	556770	717775	790463	677530	893376	1057055	587904	630199	850485	678387	686620	777051	390771	1163675	623725	966746	700244	724271
Porphyrin and chlorophyll metabolism	269331	217493	234037	297051	257722	287272	224122	288297	229378	232070	227350	231526	246790	271609	253903	282901	190708	296661	339673	324845	175245	230510	174424	314755	237297	249107	260169	307407
Prenyltransferases	122853	147439	116673	172522	141982	169713	122075	160922	94592	151760	110804	134162	142464	135656	165915	187508	111248	132372	164780	141004	124797	144175	77713	212165	125025	170882	135850	146237
Primary bile acid biosynthesis	6411	3608	5299	5087	4645	8155	4565	4864	4177	4818	4466	4323	4896	4182	4266	5679	3160	4804	6632	6063	3076	4021	3145	5540	3970	5824	5441	4432
Primary immunodeficiency	27166	29734	26099	35488	29510	36811	24988	32366	20158	31081	23820	27675	28994	28448	33977	38830	23391	27705	35398	30996	25337	30100	16628	42979	26128	35453	29203	30489
Prion diseases	944	951	1002	1038	977	1266	1206	1114	1182	1243	940	1067	1159	1077	945	1173	818	1436	1130	1240	810	840	682	1597	1112	890	1077	1287
Progesterone-mediated oocyte maturation	36940	45241	36926	53548	44194	49687	36629	50084	28602	46007	34357	42039	42591	43301	50506	57739	35284	43016	52633	45544	38539	45039	24875	64561	39158	51711	40739	46438
Propanoate metabolism	256700	219175	220960	303162	250590	275185	208073	288876	203865	241257	220684	229097	248417	269576	259520	294117	192481	290195	325987	307713	191368	241802	167335	326019	238064	258511	233714	302973
Prostate cancer	36940	45241	36926	53548	44194	49687	36629	50084	28602	46007	34357	42039	42591	43301	50506	57739	35284	43016	52633	45544	38539	45039	24875	64561	39158	51711	40739	46438
Proteasome	43152	49340	40199	58677	50040	53157	39589	56108	35367	49049	38738	47548	46860	48063	54549	61511	38782	49916	58364	53835	40768	48861	28065	68268	44772	55193	45587	53523
Protein export	231590	239004	214113	300704	249487	275186	209849	286146	182874	251768	206678	233783	243820	258188	270893	307178	194979	267357	309639	279128	203717	246239	153145	348950	226956	275800	234653	280126
Protein folding and associated processing	238640	204808	198474	278796	227401	261306	189972	263337	183729	223354	200297	212022	228967	244255	245549	274667	173312	253935	300339	272853	175420	223034	148831	302254	223015	243347	224473	269122
Protein kinases	563583	482753	479146	660490	539282	623805	468564	631144	446888	517867	497400	508456	543049	586987	569103	634358	414843	635652	747362	681095	416968	523995	360203	701382	526818	571977	532430	665167
Protein processing in endoplasmic reticulum	48600	61913	48819	71078	59504	65559	48106	66998	38006	61552	44731	57028	56391	56506	67996	77795	47179	56820	69182	60422	51255	60208	32474	86600	52134	69643	54344	60996
Proximal tubule bicarbonate reclamation	7054	5362	5930	7042	6132	8576	5669	7416	4855	6383	5300	5822	6804	5890	6830	7899	4700	6503	7757	7180	4919	5368	4246	7943	4940	6765	6462	6691
Purine metabolism	1304364	1339622	1178992	1672888	1393125	1553278	1148001	1587573	1029292	1390508	1146139	1302034	1356682	1419773	1527817	1722191	1082562	1465972	1720296	1553562	1136917	1375215	846301	1934419	1280177	1540455	1310543	1550524
Pyrimidine metabolism	1086264	1159030	991462	1426132	1186791	1318894	977436	1352406	852521	1192549	962207	1109458	1153860	1197808	1312130	1478942	928477	1227929	1444936	1293984	983414	1176197	711093	1668135	1077256	1328937	1109183	1302984
Pyruvate metabolism	427067	384088	369004	506920	424493	471178	354054	489943	339622	412415	364155	396593	421559	445976	446824	507116	328468	479416	541443	507050	331823	409445	278585	566110	397758	449830	396035	498095
RNA degradation	281132	280066	250964	349162	293214	338349	246633	335476	219171	292757	243330	273623	288069	296554	321046	363060	228083	311150	364237	329151	235345	285323	178471	404033	267372	326541	281564	325849
RNA polymerase	108024	108040	94684	133413	115585	122176	91652	128983	89076	111486	93324	107250	108562	115421	121100	135260	88287	123752	138915	131447	89426	109792	69353	152137	105172	121590	105879	129167
RNA transport	53757	57452	45554	66344	60997	61794	44821	66348	44903	56723	45346	56004	54147	55327	62125	70020	44748	59651	67147	64966	45375	55837	32425	78671	52646	64392	53643	63638
Renal cell carcinoma	5762	3619	4495	5720	5880	4100	3678	6877	5268	4295	4561	5234	5261	6001	4850	5478	3744	7325	6960	7442	3172	4568	3887	6033	5366	4212	3939	7173
Replication, recombination and repair proteins	175543	176214	157801	221361	186594	208972	152762	209631	137621	185437	154127	172335	182607	188884	203147	227965	145182	198429	230211	209266	150493	181891	114227	254735	170638	204158	175164	208239
Restriction enzyme	54751	52095	45947	67231	54239	59761	43643	63952	45466	53728	46972	47290	53030	59499	62282	67447	40253	60556	67353	61190	39528	54239	33405	73753	52367	55925	53046	66038
Retinol metabolism	190	67	306	283	125	151	55	175	67	92	45	62	199	107	166	155	45	183	91	130	110	46	105	263	324	129	75	160
Riboflavin metabolism	118969	135545	113946	164572	136522	156626	114412	152774	95593	140322	106640	128310	132110	132170	154006	175820	106609	132609	162030	143578	116050	136880	77227	195624	121151	157543	128150	144967
Ribosome	1331003	1432284	1217788	1751394	1466428	1622001	1198067	1663289	1056836	1471221	1179117	1367005	1408592	1460964	1613098	1821873	1138051	1504220	1761402	1594438	1202979	1445985	868948	2046051	1323307	1633384	1362255	1604180
Ribosome Biogenesis	1000291	1008476	904802	1275384	1054041	1183047	876880	1208559	777803	1053914	884000	981968	1031049	1090149	1158765	1303755	819680	1129051	1322210	1185132	857285	1042687	648945	1463696	967898	1165327	995449	1190255
Ribosome biogenesis in eukaryotes	24503	17612	19157	24956	22226	22248	16400	25029	21000	18649	19832	20068	20145	23644	20902	22706	15954	27323	29272	29632	14028	19567	14776	24753	21922	19929	20756	28225
Secondary bile acid biosynthesis	6411	3608	5299	5087	4645	8155	4565	4864	4177	4818	4466	4323	4896	4182	4266	5679	3160	4804	6632	6063	3076	4021	3145	5540	3970	5824	5441	4432
Secretion system	368416	366470	332865	474165	391005	435473	333859	450841	298862	400841	331579	365048	389053	407271	431127	482302	303918	419757	483118	436433	321004	390696	240767	535103	373449	422522	367758	448805
Selenocompound metabolism	226552	219472	205587	280114	231642	264253	211542	269193	193600	230272	202068	219172	229978	244984	247751	282915	179177	262557	299971	274757	179960	224356	151217	316885	215451	246543	222970	274626
Shigellosis	145	7	4	70	31	33	11	2	13	34	0	9	39	46	9	2	7	9	8	0	0	0	0	19	39	41	17	34
Signal transduction mechanisms	208007	199397	180565	265834	214780	239100	178275	246733	164106	204615	185293	197251	208456	228014	239220	259508	162213	233814	274345	249158	170698	211322	135527	289779	202897	229335	206280	249235
Small cell lung cancer	39	35	112	64	69	55	33	36	24	26	30	24	48	40	67	98	36	129	24	49	67	36	31	107	197	61	31	25
Sphingolipid metabolism	22887	20513	17440	24569	21915	24906	18647	27500	14753	21270	18887	19640	22029	22663	23540	26725	15934	24584	28344	23923	15183	20578	13123	30612	17405	25169	20937	24318
Sporulation	179429	139023	149889	197578	166731	168132	144164	200460	155141	149476	156361	156335	162110	189417	159120	173379	135227	225933	231389	231975	122156	149898	130688	206966	159932	158261	155886	222893
Staphylococcus aureus infection	33446	23647	28944	36876	29130	30910	23292	35213	27206	29204	29142	27033	28672	33828	29445	32391	25557	40825	42763	42903	21963	27614	20427	36673	31534	28376	28151	40292
Starch and sucrose metabolism	658855	657524	580355	814699	676223	791298	570361	771208	494260	680570	577603	643993	666025	696790	746979	828326	532276	726228	864450	765168	552376	663175	411818	949873	614973	785260	668042	751771
Steroid biosynthesis	123	128	82	85	106	137	137	167	88	147	87	139	174	34	106	80	50	30	21	40	44	61	46	137	133	98	197	52
Steroid hormone biosynthesis	3880	4514	3930	5619	4411	7194	4892	7604	2109	5779	3449	4085	5839	3922	6017	8603	3659	3325	5732	3330	3332	5032	2345	7667	3444	6577	4070	4350
Streptomycin biosynthesis	237622	252246	210454	317409	257938	289291	217920	304716	181981	261707	212692	245144	259854	265404	285896	324945	201157	267317	318117	281678	214434	258558	156030	368208	234581	295228	241273	285436
Styrene degradation	5049	3255	3965	4702	4789	3649	3234	5156	4639	3641	4015	4651	4547	5453	3764	4382	3350	6616	6345	6717	3359	4121	4410	4452	4713	3609	3187	6312
Sulfur metabolism	197920	206132	181592	254941	207592	245643	175568	236792	149625	217962	172729	196317	207169	210794	236138	264988	162596	218741	262275	228904	173864	209385	122234	299063	190333	244755	203233	229355
Sulfur relay system	86088	71107	75440	96605	81136	90699	67304	90264	70244	76016	72247	75852	77907	86928	83066	93550	61718	96464	105748	101718	60613	77162	56018	102530	78113	80343	80056	96575
Synthesis and degradation of ketone bodies	14497	9790	11792	15145	13172	13175	10144	15477	11601	11789	12150	12263	13504	15012	11322	13452	9746	15870	16687	17700	9262	12274	10274	14597	13433	11982	11578	16518
Systemic lupus erythematosus	41	17	53	30	27	37	7	29	11	13	39	19	44	11	44	28	76	13	16	30	23	9	5	19	65	42	27	39
Taurine and hypotaurine metabolism	77111	78295	70489	99111	81506	96254	70888	95889	60277	84462	68626	76552	82979	82925	90819	104572	63723	84582	101341	89354	69078	82225	51546	115756	74846	92228	77869	90991
Terpenoid backbone biosynthesis	310914	330198	284574	406762	337797	379983	281396	382302	248137	342653	276488	316666	329450	340371	372403	420252	262087	348336	412237	370599	280173	335857	203048	476576	307695	380499	318675	371139
Tetracycline biosynthesis	44672	30408	36497	48321	38864	39223	31636	42353	35360	33132	36533	34818	37812	46607	35159	41273	28690	50912	54436	54076	25690	35702	29664	45294	39083	34027	34826	51108
Thiamine metabolism	182262	158246	155095	215944	175376	196734	145537	200351	145099	164585	154702	162000	171309	187199	184229	206739	133516	203234	232506	215498	130249	166848	116123	230128	168586	182192	170479	208847
Toluene degradation	41805	55152	42866	63028	52640	62595	45554	56657	32354	54562	38572	48323	49409	47794	58905	68944	40121	47815	57505	50698	45058	50473	28408	76291	45457	61200	49188	51867
Toxoplasmosis	39	35	112	64	69	55	33	36	24	26	30	24	48	40	67	98	36	129	24	49	67	36	31	107	197	61	31	25
Transcription factors	955197	871368	838551	1150258	963586	1027175	805728	1107555	774694	921183	830384	899131	934685	1030137	988173	1123714	748440	1117661	1243268	1174294	743803	909516	647681	1282607	905652	995929	891449	1141220
Transcription machinery	658953	704721	609465	877992	727742	810538	610810	841511	511091	734399	588761	684158	716410	736944	802274	913654	571862	755986	893277	792369	605693	716623	435006	1029624	653164	818464	671277	802281
Transcription related proteins	2186	1125	1063	1253	2027	913	755	1860	2444	1063	1337	1797	1134	1505	972	880	1128	2487	1725	2878	513	1094	973	889	1915	919	1446	2374
Translation factors	292654	299401	261193	372670	312231	343732	255687	356698	233210	310928	256783	289869	300597	316629	338596	381463	240747	331903	382261	348719	251616	305338	189194	430631	285320	343623	290782	349954
Translation proteins	456969	458995	412022	579074	479955	538193	399496	548536	360103	479484	401866	446486	467190	494883	524189	589401	375735	516670	599867	543554	386614	472659	296225	661958	441161	528880	456164	543691
Transporters	2100420	1826017	1768188	2441171	2053089	2188861	1754629	2360917	1697759	1906503	1809776	1904774	1987547	2220423	2090871	2352588	1566588	2440349	2685614	2537178	1520407	1908890	1379929	2676820	1939507	2045874	1931685	2477339
Tropane, piperidine and pyridine alkaloid biosynthesis	87660	98847	83502	119019	99108	112135	81361	110553	69140	100981	78307	94572	95964	97958	109953	125456	76992	98548	119449	106302	84330	98745	58442	139365	89649	113804	92871	104887
Tryptophan metabolism	53946	49459	48166	65689	55535	59230	47115	63968	44419	53312	46443	52324	55260	58602	56220	64570	42310	62320	68501	65994	43313	53111	37814	72799	52090	56597	49904	65409
Tuberculosis	72133	72023	67047	93201	77291	82312	66268	90599	59840	75350	65662	71988	75755	82430	80782	92973	61603	88077	98204	90474	61790	75119	51688	105507	71450	80479	70067	90292
Two-component system	1740911	1588387	1502322	2109935	1743258	1967125	1505925	2031480	1403116	1717065	1543875	1633816	1739128	1852059	1863542	2091661	1350675	1986167	2292873	2093843	1371470	1688987	1142440	2312306	1661070	1850661	1671303	2087266
Type I diabetes mellitus	17478	12231	14622	17211	15011	16460	12933	16580	14373	13492	14882	13870	14592	16986	14098	15417	11267	19959	21034	20660	9967	13609	11552	17459	14228	13966	14893	18787
Type II diabetes mellitus	7288	6555	6067	8752	7215	8641	6202	7875	6784	6713	6191	6989	6836	7721	7775	8792	5940	7674	8985	8252	5228	7080	4186	10121	7928	6949	7184	8794
Tyrosine metabolism	102278	109405	95240	133887	111796	126731	92392	124730	79530	112326	89646	106831	108392	111458	121952	139488	87203	114064	136104	124092	93122	109324	67129	156126	102555	125397	105819	121233
Ubiquinone and other terpenoid-quinone biosynthesis	77869	100488	76092	120657	93202	116686	83763	109887	60598	103701	72417	88512	99053	88457	117139	131120	72480	82340	105741	87359	85838	98000	48998	146630	85489	113624	91152	96710
Ubiquitin system	0	4	26	39	0	16	4	70	2	0	0	0	12	0	18	0	2	16	16	0	43	0	0	0	42	0	10	17
Valine, leucine and isoleucine biosynthesis	357721	385038	325484	476093	392206	436663	330663	447332	287545	401296	318322	369835	385881	395234	432047	487623	306574	406594	474507	431148	325523	388938	237539	552770	358258	440744	368400	436634
Valine, leucine and isoleucine degradation	115119	104982	96933	137214	118023	123747	96361	134186	94397	111053	97308	108872	113698	121422	117743	134300	88174	131246	143829	138163	89310	111092	77096	150761	109669	120094	105954	137099
Various types of N-glycan biosynthesis	0	0	0	0	0	0	0	0	0	0	0	0	0	0	0	0	0	0	0	0	0	0	0	0	0	0	0	0
Vibrio cholerae infection	720	1055	717	901	739	1083	539	1043	474	847	521	676	899	868	1183	1306	529	757	1053	775	535	778	263	1436	849	1349	755	641
Vibrio cholerae pathogenic cycle	79546	84472	73617	110281	86328	103097	70540	99471	59383	90780	72740	81414	89166	89379	101703	114083	68508	85687	110049	92338	76627	92148	49144	124359	85282	100509	82820	97045
Viral myocarditis	39	35	112	64	69	55	33	36	24	26	30	24	48	40	67	98	36	129	24	49	67	36	31	107	197	61	31	25
Vitamin B6 metabolism	151571	181551	144459	212860	177177	202789	148521	199021	117924	183232	136744	167353	171331	170431	200803	228483	139102	170643	207207	181360	151389	177401	99249	257486	155108	209276	166268	184854
Xylene degradation	18336	11972	14379	19433	15955	14671	11600	17785	14263	12306	15422	14625	14212	19503	13531	15342	12801	22478	22232	23855	10475	13163	12262	18978	16967	13028	14174	21671
Zeatin biosynthesis	38276	41896	34278	50428	41685	49002	35672	48245	28967	43413	34055	38648	41643	41663	48125	53914	32177	41371	50216	43248	35270	42152	24205	60894	36814	48596	39882	45049
alpha-Linolenic acid metabolism	906	1494	1270	1567	1289	1833	1395	1412	764	966	920	1043	987	850	1408	1712	851	1357	1061	1386	874	848	761	1788	1150	1152	1426	1041
beta-Alanine metabolism	78308	71163	67276	93411	76296	91243	67152	88234	61524	77013	65647	71373	77871	81076	83383	94839	59157	83290	98494	88141	61187	75373	48882	106859	72060	85600	74035	88758
beta-Lactam resistance	13018	11473	9866	15210	12798	14446	11517	16868	10541	13949	11216	11644	13937	13916	13758	14872	10082	14602	16876	14663	10979	12546	8537	17699	12395	14502	12247	15477
mRNA surveillance pathway	1868	796	740	822	1718	476	406	1564	2200	622	1074	1430	746	1202	546	512	846	2192	1430	2570	230	750	866	506	1460	584	1016	2112
mTOR signaling pathway	934	398	370	411	859	238	203	782	1100	311	537	715	373	601	273	256	423	1096	715	1285	115	375	433	253	730	292	508	1056
p53 signaling pathway	39	35	112	64	69	55	33	36	24	26	30	24	48	40	67	98	36	129	24	49	67	36	31	107	197	61	31	25
