# Supplementary material for: The Rumen Microbiome Composition of Raramuri Criollo and European Cattle in an Extensive System
Source: Microorganisms. 2024 Oct 31;12(11):2203. doi: 10.3390/microorganisms12112203 (PMC11596369; doi:10.3390/microorganisms12112203)
Supplement: Supplementary file 1 [file microorganisms-12-02203-s001.zip › File S4.xlsx]

## Sheet: Hoja1
Lineage	Raramuri	Raramuri	Raramuri	Raramuri	Raramuri	Raramuri	Raramuri	Raramuri	Raramuri	Raramuri	Raramuri	Raramuri	European	European	European	European	European	European	European	European	European	European	European	Crossbreed	Crossbreed	Crossbreed	Crossbreed	Crossbreed	Crossbreed	Crossbreed	Crossbreed	Crossbreed	Crossbreed	Crossbreed	Crossbreed
ABC transporters	1095999	1134577	1230090	867254	1242833	1265203	1021919	1072715	1231115	1225777	1363897	1184166	1101787	1318866	894259	1302589	1270989	1405341	1128283	1334292	1008113	1475666	1179865	1244239	1201430	1447686	1261727	950833	1265060	1122799	1394775	1468032	1321599	1277090	1331240
Adipocytokine signaling pathway	94861	105245	112827	72854	118214	105226	113847	101479	118084	101508	123664	120628	103916	110965	87070	106403	147937	137237	109265	125849	97642	106593	114916	106615	104268	129143	131061	102414	124840	106436	110716	111868	125416	98546	130956
African trypanosomiasis	50	76	84	19	6	309	71	318	6	95	136	302	87	322	149	9	460	17	182	25	10	13	13	224	2	46	230	29	49	51	26	43	0	2	2
Alanine, aspartate and glutamate metabolism	512990	560967	591218	395236	635803	589986	571185	546034	621517	570843	688218	620125	557175	597674	456331	597783	717879	722529	569214	670261	514481	633071	608790	595123	559906	698132	680554	492086	666328	576915	610885	652134	670831	569624	656078
Alzheimer's disease	17424	19442	20100	13416	21484	20321	20472	16076	21121	20177	21909	21642	18717	20469	17004	20706	25640	25299	20583	22419	18273	20600	22125	19837	20209	23273	23253	18765	21902	20772	19658	20416	22381	18231	23445
Amino acid metabolism	52243	60485	62401	40577	64044	63908	58610	62654	64533	58166	63867	64181	56948	64625	46457	60820	71349	72454	61515	68438	53435	65779	65831	64033	63594	72816	70352	51540	65409	58634	64290	68767	72014	60049	68956
Amino acid related enzymes	778918	858964	908230	602469	962715	904767	873676	834193	956608	864137	1027530	941976	845999	913418	689976	903866	1097438	1098529	882743	1021390	783479	958742	938950	905343	885060	1055197	1030296	754814	1008997	876012	931254	988281	1013779	862044	1004311
Amino sugar and nucleotide sugar metabolism	599285	645017	685362	451297	719380	687948	645544	630249	728565	656956	797616	708542	639361	694486	522404	691564	811816	831095	655024	765258	588491	734829	694362	675273	658274	811726	780415	564952	760492	660208	712739	763896	771549	669840	763380
Aminoacyl-tRNA biosynthesis	574492	625937	670098	441842	704858	663580	635760	606593	699229	634162	752155	687348	615560	669607	504274	661903	796083	799749	641664	745633	571307	706963	684764	665680	637542	772313	748440	548758	736068	637344	685139	724303	739333	632864	731263
Aminobenzoate degradation	31837	31918	38555	25039	36619	35080	32138	27940	37282	36807	40593	31971	31374	36879	26933	37424	38802	42218	31598	38299	30198	41336	38952	36544	30927	40596	38858	29567	36368	33094	39001	37826	38289	34516	40109
Amoebiasis	508	773	726	565	544	799	618	660	602	538	789	1041	566	663	294	1153	924	1127	698	555	484	1254	615	676	810	533	942	593	593	675	793	696	614	486	777
Amyotrophic lateral sclerosis (ALS)	2410	2973	2879	2086	3155	3064	2258	2627	2807	2172	2696	4374	2509	3853	1858	4606	4117	4781	3653	3338	2164	4787	2738	2988	2949	3148	3894	2459	3121	2643	3564	3049	2961	2525	3560
Antigen processing and presentation	30868	34031	36606	23844	38771	35118	35827	32690	38248	33736	40687	38635	33784	35707	28218	35008	45964	44313	35423	40775	31588	36250	36912	35029	34675	41705	41321	32096	40069	34676	36110	38019	40251	33061	41005
Apoptosis	30194	36507	36173	22413	41628	33818	42600	36531	41051	32955	43181	44192	36213	35093	30775	34109	55891	49905	39253	44181	34246	31342	41405	36101	37914	42936	47589	36241	45530	37832	33366	34702	42769	30176	44346
Arachidonic acid metabolism	18928	19905	21875	14252	23093	22359	20148	17625	22018	21230	23857	22050	20685	21835	17139	21774	26657	26001	20281	24247	18875	23073	21020	21017	17779	24337	23207	19421	22512	20299	22331	23890	23834	20810	23863
Arginine and proline metabolism	481774	524665	551243	381267	584378	563960	522252	512525	577882	545312	638423	567680	520848	567352	422478	569815	645746	664863	522804	625101	483029	622436	568697	562380	524302	653808	612465	451672	610668	540525	592424	629167	622402	549163	604478
Ascorbate and aldarate metabolism	57241	67529	64673	44945	71086	67815	63956	65480	74266	66241	78538	69851	64642	71573	50284	66235	81762	82207	75966	75649	58476	67914	70146	66854	95033	80973	79913	57509	75458	65641	68144	77082	77574	67137	77185
Atrazine degradation	2457	3360	2577	1945	2777	3085	2752	3016	2837	2601	2945	2640	2728	4133	1735	3679	3761	3223	3930	4237	2463	3525	3668	3564	5261	3496	3480	2195	3127	1945	4210	3375	3368	3008	3649
Bacterial chemotaxis	217801	224874	238413	177307	237861	280037	182044	228833	240922	243974	266783	245772	239865	281423	173794	266258	239770	288285	217616	290900	197446	295592	228034	263287	195379	301351	261786	200872	252844	213177	289790	334159	264716	284368	272640
Bacterial invasion of epithelial cells	10654	9128	10356	7437	12086	10733	7863	9398	11179	12599	11261	10583	9883	9606	7014	9844	10570	12072	8199	11276	9265	13268	7701	9220	8346	13761	10580	7094	11214	9763	12182	15659	11557	12469	11400
Bacterial motility proteins	324050	332957	357723	267340	357957	427917	271048	341098	358164	366910	404770	372165	368139	406816	257595	402590	358097	444678	326805	435487	295280	439463	326775	384540	286656	452149	393595	299059	377132	321696	427167	497291	386428	420695	408028
Bacterial secretion system	188511	210212	223843	145780	237382	223118	215968	207552	237770	209217	250076	234197	208317	227223	166760	221597	273634	270311	224728	252152	190417	230286	227888	217261	225217	256894	254646	182624	245495	212595	227596	242618	246903	207366	247283
Bacterial toxins	24525	24803	30690	20616	30490	31626	26205	25551	28544	29754	28478	25779	28293	29502	19440	29884	28160	33783	26407	32688	24544	33557	28514	29341	23530	36337	29976	19948	31265	26586	31732	36947	31794	30733	32121
Basal transcription factors	333	210	0	0	0	384	0	0	0	0	231	0	342	426	0	4	0	213	321	0	0	219	6	174	0	0	348	0	0	189	345	0	429	456	0
Base excision repair	142793	152125	165111	108960	171510	161949	154984	148019	171672	158304	188813	166240	151505	166305	124843	169092	193056	199592	157596	182104	141341	177534	166379	163403	162431	191802	186322	133273	180404	158417	171032	181734	183079	158233	182570
Benzoate degradation	94278	89356	102491	71223	106740	107202	84470	86543	103994	103153	117538	93653	95276	104229	76218	105741	103997	116962	87498	109349	86929	117452	97734	101884	82587	123074	106522	83005	105162	98504	114254	118630	112357	107569	110990
Bile secretion	111	70	0	0	0	128	0	0	0	0	77	0	114	142	0	2	0	71	107	0	0	73	2	58	0	0	116	0	0	63	115	0	143	152	0
Biosynthesis and biodegradation of secondary metabolites	33328	35973	36505	25602	39292	37781	35414	38460	40560	37113	44545	38973	36509	40759	29078	38661	43398	46263	37468	44577	32953	42014	38022	38944	41121	46646	42428	31377	41794	36029	41675	44445	41847	38091	42093
Biosynthesis of 12-, 14- and 16-membered macrolides	633	710	575	497	664	263	962	614	911	741	1841	533	877	321	814	1216	632	1514	666	506	1061	672	810	624	631	1274	1460	695	1124	1396	510	902	1167	859	1209
Biosynthesis of ansamycins	17585	18622	18968	12686	19505	18596	18227	19862	20894	18554	23234	21424	18969	20588	15419	19836	22590	23837	18328	21800	16402	20182	20272	19382	18884	23897	23566	18423	19988	18856	20162	23104	22894	19327	22421
Biosynthesis of siderophore group nonribosomal peptides	9821	12108	12022	8313	12642	11553	12430	13649	13188	10733	13727	11697	10282	15254	8045	12280	15792	16351	12814	16052	9890	14485	14411	12972	14398	13371	13638	8884	15459	11214	13911	13938	13219	11122	13359
Biosynthesis of type II polyketide backbone	894	1559	1284	559	946	1174	1228	998	1091	891	1287	1349	1355	1030	896	1122	2150	1518	1017	1213	884	1091	1293	1738	1383	1543	1570	724	1632	1078	1444	1202	1450	1201	1441
Biosynthesis of unsaturated fatty acids	70050	75520	80657	54721	85517	81341	75736	72298	84951	80074	94217	82076	76703	84185	61600	83301	94960	98035	78347	93386	69323	90392	82595	81118	80653	96366	90911	65879	88277	80138	87292	91936	91586	80685	89762
Biosynthesis of vancomycin group antibiotics	36882	40530	44764	29554	46785	44913	42264	42026	45678	42053	49471	43511	41961	45040	32364	43063	51681	51318	42383	50607	38318	47166	45543	44540	40392	52154	49512	34107	49782	42663	46440	51127	51792	44494	48399
Biotin metabolism	45908	49095	56795	37855	53908	53225	50723	45567	55431	54036	58444	49696	48944	53602	40073	54396	57887	62691	50825	57734	45735	59142	55712	53603	53579	62096	56946	41312	55859	50358	57097	58976	57841	52284	58989
Bisphenol degradation	10233	13537	11692	8393	13020	12499	11138	17565	13563	11115	13637	13199	12688	13274	8180	12326	13878	13743	12172	15683	10978	13733	14006	14635	14460	15287	16245	9311	14809	11126	13613	17365	16228	13333	13372
Bladder cancer	53	174	60	61	47	135	188	209	82	118	126	144	146	101	60	96	271	122	104	88	56	70	193	227	187	117	238	74	55	102	155	171	124	66	205
Butanoate metabolism	263757	275922	300094	205352	309081	307745	264559	276628	310379	298499	336787	283580	276607	306744	220707	307154	321932	346910	268282	327016	255757	338550	310002	307776	272369	349914	326339	241491	318547	284041	322049	348479	335014	305219	324351
Butirosin and neomycin biosynthesis	27139	28039	28898	19486	31776	29556	28306	27107	32390	29042	36382	31499	27471	30262	23510	30527	35928	35356	26414	32742	26507	30857	29376	29128	24116	36047	34930	26669	32197	29703	32109	32814	34975	30903	34095
C5-Branched dibasic acid metabolism	84006	97055	96626	64687	108162	101191	96393	94745	105018	91649	113757	107220	95080	103912	74443	95461	127927	122839	104748	115862	84852	100614	103906	100829	110629	115474	118005	83575	113313	97341	100098	110450	113616	94649	110669
Caffeine metabolism	11	2	11	0	23	11	5	0	3	0	0	5	0	8	0	0	4	6	0	13	2	0	27	32	0	0	6	0	0	0	11	2	3	6	2
Caprolactam degradation	5892	6117	5681	4276	6281	6725	5257	6226	7384	6691	7786	5594	5961	8414	5287	6007	6995	7462	6280	7807	5055	7936	7912	7369	7309	7333	7059	6037	6269	6072	8177	7899	6779	5985	6684
Carbohydrate digestion and absorption	3561	3465	3231	2461	2509	3102	1908	2491	3518	3276	3789	2584	2500	3890	2206	2620	1915	2634	2531	3102	2148	3273	2357	3140	3900	3566	2352	2392	2220	2421	3920	4463	3243	3226	2516
Carbohydrate metabolism	144655	144790	152972	107918	160013	156468	138819	144129	164525	158932	186365	150946	142539	166533	123240	163340	168936	183420	132654	173144	135077	182465	154120	157747	131223	187531	166120	127344	166214	149915	177198	182957	175345	160890	169680
Carbon fixation in photosynthetic organisms	224474	255115	263026	171849	279193	256561	260174	250331	281238	247694	298842	278973	244392	269828	202292	256098	327221	322118	262773	298584	226730	267474	277638	263648	274019	306078	306009	223659	295104	252067	264816	286535	296443	246168	294884
Carbon fixation pathways in prokaryotes	399632	439653	469611	315629	484609	462753	441794	430538	486887	455063	519546	471692	427816	475123	349640	468391	543754	554017	445039	514505	400030	510320	488049	475629	450155	536076	522074	375371	510760	444484	485585	516784	517477	451176	509703
Cardiac muscle contraction	0	0	0	3	0	0	0	0	0	0	0	7	0	45	0	6	0	10	11	23	0	0	3	0	0	0	0	0	0	0	0	2	0	4	4
Carotenoid biosynthesis	3500	5381	4261	3641	6781	4496	5625	3474	4205	5469	4519	4600	4181	4828	4085	5372	7347	7793	4375	6969	4829	6860	6406	4796	6165	4435	4642	2525	7239	5732	4542	4440	5450	3202	6157
Cell cycle	111	70	0	0	0	128	0	0	0	0	77	0	114	142	0	2	0	71	107	0	0	73	2	58	0	0	116	0	0	63	115	0	143	152	0
Cell cycle - Caulobacter	287296	309603	331738	222168	342731	337858	307669	309283	344630	319291	376018	337028	313290	337795	250100	333558	382557	398559	317844	373107	284850	360518	338245	338363	310132	390275	369594	263687	363937	320152	348157	375578	369174	325760	362679
Cell division	41295	44857	46911	32003	49212	47159	43556	45055	50146	45428	55807	47553	44736	49112	35172	49188	53704	56959	46237	53831	40446	51902	48492	48567	47989	56660	53559	37136	52588	45660	50710	54672	53078	47161	51810
Cell motility and secretion	47691	51566	54230	36395	57780	56097	49230	48923	57318	52132	61750	58265	52046	58862	42027	57032	66142	67983	58195	62731	46502	58048	54762	54288	61877	65035	62179	45226	58621	52867	58035	62830	59625	52419	61664
Cellular antigens	2298	2206	2519	1666	2230	3079	2231	1897	2237	2582	2495	1853	2849	2640	1952	2943	2822	3369	2581	2890	2241	3402	2834	2943	2110	3153	2340	2027	2199	2620	3200	2857	2467	2541	2537
Chagas disease (American trypanosomiasis)	50	76	84	19	6	309	71	318	6	95	136	302	87	322	149	9	460	17	182	25	10	13	13	224	2	46	230	29	49	51	26	43	0	2	2
Chaperones and folding catalysts	457697	517125	541111	360032	561801	525571	521912	508755	570465	517388	608284	548054	493196	549516	405226	532655	643677	653459	536047	617840	462828	574095	567200	544961	569321	619572	605173	430972	606108	515484	556341	588437	595955	503830	591791
Chloroalkane and chloroalkene degradation	29155	31201	31477	21591	33359	33364	24794	35636	33832	30836	35017	30384	30577	34557	20500	32531	30826	35237	31096	36531	27255	38839	32112	34837	38622	40409	35206	22741	35340	28639	37614	40979	36678	34634	34303
Chlorocyclohexane and chlorobenzene degradation	5668	6042	6229	4508	6895	6161	5400	8067	7601	6330	7220	6829	6458	6704	3706	6766	6689	7155	5845	7112	5535	8037	7003	6932	5723	8224	7161	4664	7460	6144	8380	7503	7120	7294	6722
Chromosome	695058	768061	816631	553798	847988	804712	755967	727847	844784	782493	909717	825781	741703	820909	608553	822151	938533	974708	776440	902733	693240	897942	838200	813489	802838	929922	889487	652124	890728	765745	846736	909291	895845	777611	887567
Citrate cycle (TCA cycle)	225636	257900	270524	177410	278521	269032	268563	250438	287288	262469	294488	277260	248045	281230	208549	263462	336663	326544	272091	299033	232527	282867	293285	275323	285571	304705	307611	226436	294499	255236	273382	285389	294572	248271	296272
Colorectal cancer	172	205	90	159	256	73	17	79	157	8	31	316	205	213	116	408	324	263	382	579	184	25	375	434	101	336	525	140	244	225	413	223	293	157	280
Cyanoamino acid metabolism	177234	192303	201918	137092	216406	196633	206627	189504	221351	201140	246420	213180	195584	201535	159584	208624	252291	254743	194005	230757	186778	210053	214338	207750	189406	246739	243508	178638	233817	207339	209501	224691	242308	205167	240662
Cysteine and methionine metabolism	435253	477477	506211	342143	538373	500027	481866	457529	527470	482842	585300	532397	464116	506530	387068	526168	602718	617937	480722	562595	436026	562995	512433	499224	481407	584110	571566	417289	566424	497590	520822	562638	567902	483473	560340
Cytoskeleton proteins	145564	153890	169109	114262	171055	170315	148802	147150	168978	163228	186486	164992	154822	168963	124438	168617	183708	192699	148110	182967	142096	187732	166223	168121	143828	194223	177576	133828	177093	154643	178987	193421	184506	167803	180003
D-Alanine metabolism	47242	51772	54475	36952	58280	57239	50053	50102	56757	53094	61089	56415	51462	56041	40353	57378	62149	65139	51579	61013	46746	62744	56348	55573	49386	64153	61048	43484	60513	53093	58398	62909	61408	54043	58432
D-Arginine and D-ornithine metabolism	1212	889	1766	994	2120	2570	854	1275	1309	1432	1458	1230	1568	1912	583	2243	1217	1508	1381	1455	996	2391	1264	1559	907	1906	1400	704	1071	1287	2672	2169	1443	1750	1557
D-Glutamine and D-glutamate metabolism	76242	83035	89100	58474	93317	87649	85587	80456	93642	84897	100597	90883	82128	87574	67816	87570	107132	107518	85728	98041	76576	92964	92236	88589	85042	103150	99705	73055	97462	85427	90396	95158	97725	83102	97995
DNA repair and recombination proteins	1292324	1406396	1511538	999047	1577492	1490936	1424575	1356017	1565710	1443542	1694246	1531579	1376380	1512063	1130976	1502513	1770402	1801625	1446125	1669324	1283036	1605040	1538196	1489664	1456727	1733180	1670172	1210968	1656933	1437909	1546767	1638599	1657812	1429661	1644848
DNA replication	291665	320030	344162	228177	358486	340209	326329	308754	353149	328148	379510	347052	317761	342801	260125	338553	407819	411512	332064	382448	294491	361037	353130	342021	332425	392607	377166	279818	377598	325243	351116	372656	374986	320123	375159
DNA replication proteins	496687	550794	588932	388302	614444	579004	560661	529222	607492	560937	651559	591246	541201	589832	441449	576333	694963	705149	571166	655737	501055	617281	607700	585964	581962	671257	649874	471626	649132	556866	599884	634313	644368	549635	639093
Dioxin degradation	20361	17011	20382	14193	20129	20780	13236	15109	19030	19519	22311	17917	17263	20742	13655	21101	15914	21597	15696	20650	16093	26382	15541	18899	15400	25452	17903	13643	19364	17963	25152	25045	20488	21966	20594
Drug metabolism - cytochrome P450	205	1058	268	221	107	195	246	520	629	450	171	234	400	1470	105	252	359	493	2551	1097	89	132	413	598	5305	397	332	144	248	167	630	468	268	150	383
Drug metabolism - other enzymes	190808	204472	217709	146196	229946	214612	210711	197741	231102	210373	247508	225460	202647	215642	166388	214919	263355	258918	206647	242865	191179	226117	222452	216247	205150	253876	245148	185784	238931	207167	224825	234391	244827	210906	243090
Electron transfer carriers	1752	3411	2178	1182	2898	2583	821	2180	2981	1521	1845	1868	1982	3664	1281	1988	2451	2674	5030	2552	1497	2004	2557	2777	9419	3093	2432	1810	2245	1367	2339	2844	2174	2649	2262
Energy metabolism	344311	378790	401389	268225	419045	395529	392315	363262	421614	386887	450024	411111	371506	404092	308219	395070	479630	481872	387863	450796	348979	425078	420481	401166	397719	464496	446684	336718	442124	384327	408451	434310	446477	378244	443622
Epithelial cell signaling in Helicobacter pylori infection	57424	61978	67362	44396	70896	65329	64957	59925	69779	62937	75435	69796	61585	65502	51231	66531	81451	79909	62668	74695	58110	69852	67735	65129	60878	77063	75189	57046	73457	63667	68036	71724	74337	62486	74352
Ether lipid metabolism	1	2	37	9	2	25	3	9	12	0	0	13	20	13	2	0	12	22	60	5	0	0	4	1	0	28	29	26	14	12	16	42	23	25	38
Ethylbenzene degradation	3037	3856	3601	2863	3764	4212	3290	4027	3738	3361	3863	4980	3325	4560	2164	5343	4657	5647	4040	4511	2502	5760	3653	3765	3918	4078	5173	3241	3980	3257	4575	5125	4029	3366	4686
Fatty acid biosynthesis	252024	272634	288694	194770	310766	288173	277275	254347	306658	282347	332484	300847	270210	296526	225908	290084	352279	351113	282164	329127	251233	311750	299117	287338	283962	337882	325947	245073	321551	284569	301230	319694	324601	277344	323802
Fatty acid metabolism	136780	143851	159492	104701	164174	153941	147012	135709	163022	149297	171829	156342	144403	158155	118776	152982	186596	186056	148196	173591	134152	161976	159910	153915	147385	181306	174566	137458	167333	147845	162677	165099	172743	145711	177858
Flagellar assembly	118902	122677	132115	100343	133396	163187	101743	128225	130654	138838	148244	139741	142346	147578	94577	150584	134033	172831	123819	162893	110434	162173	119415	140107	106629	170402	146182	112683	141400	118787	154513	183725	139445	153710	156283
Flavone and flavonol biosynthesis	13821	14133	14236	10182	14855	14135	14405	15306	16683	15031	17903	14477	13635	14755	10964	16036	16468	17149	12199	17081	13963	16274	15759	16301	12217	18543	17327	11330	16757	14221	17319	17176	17998	17313	17601
Fluorobenzoate degradation	33	441	84	85	4	50	21	141	252	156	12	33	79	540	22	16	50	114	1239	229	0	0	79	138	2499	91	68	52	99	24	45	165	69	56	92
Folate biosynthesis	128940	149234	154842	100219	164448	150430	156941	139166	161854	144189	175489	163733	141082	158787	120593	150951	201836	194611	161350	177007	134045	154159	161249	150942	173274	174514	181360	132227	175453	150382	152417	160080	169918	137368	175238
Fructose and mannose metabolism	255598	298412	301791	195935	324465	297987	304079	304556	332437	282250	353935	330120	283260	315587	232713	297612	388323	381282	310928	352980	261096	315148	325079	302659	334705	357193	364887	252635	354031	295503	302568	339403	345530	284470	342232
Function unknown	186236	201529	212225	143571	217978	211517	192411	194071	220472	204867	244424	211557	199483	226614	156359	220744	239608	260896	218643	239971	179688	237025	214106	212156	244570	251763	239199	165922	231493	202867	224701	248100	236688	209968	237571
Galactose metabolism	227236	243729	257907	170856	273396	254407	253722	250824	284391	251446	308842	267973	243427	264222	197725	262327	313730	317971	245637	294044	228837	276077	268086	259821	242680	315592	301788	215320	294492	253637	272786	291026	299119	257993	295675
General function prediction only	700348	769419	821639	539585	856730	814645	782289	745719	859529	778052	922296	838813	755714	827055	614475	810575	974369	989096	796013	913222	694531	867772	840295	809359	804561	946858	920618	660142	904131	785896	841480	895850	900334	775485	895358
Geraniol degradation	7335	6792	7205	5495	7452	8011	6404	6814	8750	7814	8763	6358	7009	9891	5593	7851	8718	9664	7107	9548	6139	9241	9310	8811	5940	9305	8668	7497	7418	6810	10253	9241	8066	7414	9037
Germination	37198	35989	36322	29761	34678	38635	29426	30793	38546	37940	42337	39403	30557	42824	30572	47631	38609	47222	29443	40185	33429	57985	37555	37624	28033	42506	35562	33888	38260	33532	46342	45135	41813	40063	42403
Glutamatergic synapse	26579	26791	28993	19758	30427	30391	24882	25825	28635	29990	37056	27290	27966	30309	22496	33111	28950	35965	26306	31734	25608	35720	27539	29757	25121	35804	31376	20736	31404	29604	32940	34252	33313	31697	30870
Glutathione metabolism	82161	90924	95188	63890	98658	94791	89528	83486	98985	94053	108568	96837	87769	97712	72898	95801	112221	114171	96449	105787	81904	101486	95309	95080	104314	109815	105658	79369	102442	92034	97550	106052	105481	92202	103563
Glycan biosynthesis and metabolism	29801	36598	35071	22738	38387	35844	38335	34639	40053	31843	40228	42916	35064	38886	28602	34858	50797	46668	43493	42699	30724	33485	39245	35614	47236	41898	44780	32566	40811	35930	34896	38106	39982	30559	42246
Glycerolipid metabolism	116819	116160	125594	87343	129631	128070	104170	109086	128927	125004	143940	121714	114046	134996	92461	132663	131245	145619	113092	137198	105810	145462	115592	121690	118748	152922	131468	101324	128174	115444	140157	153165	141443	133981	141363
Glycerophospholipid metabolism	221336	241575	255584	173264	269992	250234	236509	224651	260650	247594	287593	258126	236690	257209	193747	259230	299179	310548	247676	285689	219787	272814	255029	252483	265563	297904	281850	209477	278336	243187	262771	282671	284609	244338	289178
Glycine, serine and threonine metabolism	442866	487750	509932	335243	548067	513320	502247	461218	542218	492377	583971	538934	476671	518345	401851	512932	633863	625175	502567	574708	447342	536085	533374	506041	498831	593689	585446	445802	570693	499151	518562	545140	576178	481283	570830
Glycolysis / Gluconeogenesis	324855	345071	367908	240781	388239	371192	343874	330453	392804	356171	424406	374264	335757	383246	279203	378666	433000	447202	356496	412358	313982	407253	381838	370234	364887	433433	414025	300442	408537	349762	384500	406684	406103	354611	403777
Glycosaminoglycan biosynthesis - chondroitin sulfate	10209	10144	10982	7139	12277	11169	8653	12106	10680	11973	14208	10234	10394	12319	8121	11608	11516	12891	7587	12367	8876	12123	9515	11468	8140	14358	12456	7511	11431	10090	12902	14144	12746	13284	12803
Glycosaminoglycan degradation	16126	17123	18102	12494	17435	16716	18789	18508	20643	18586	21185	17453	16885	17688	13384	19768	19967	22026	16199	19978	17278	19219	19204	18975	17928	23303	21480	13691	19724	17004	20056	21352	22064	20319	23111
Glycosphingolipid biosynthesis - ganglio series	366	697	188	208	84	128	82	481	420	247	47	342	257	433	196	163	307	701	1205	411	239	325	137	348	2897	655	140	293	202	42	181	359	219	141	700
Glycosphingolipid biosynthesis - globo series	14123	12816	14708	10809	15171	14516	13453	11637	15313	16773	15699	13397	13203	15030	10337	15468	15578	17178	12453	16906	13147	17319	12319	13216	13350	18652	13852	10374	16220	14525	17100	15622	16109	15732	17422
Glycosyltransferases	186369	210238	216188	143974	231375	216459	218383	215283	237596	205779	262298	232492	211800	224096	165925	219768	268313	275775	218086	254189	190615	230209	232770	227191	222653	264503	263179	177532	251381	218064	228368	251348	252452	212778	246317
Glyoxylate and dicarboxylate metabolism	229746	248296	262184	175263	276657	265433	246235	239474	276685	252362	302442	269181	247460	270405	201701	265637	313552	316237	263991	294338	224463	276833	264878	261620	276229	310503	299703	226432	283918	251218	271113	295921	296692	256530	294131
Hepatitis C	111	70	0	0	0	128	0	0	0	0	77	0	114	142	0	2	0	71	107	0	0	73	2	58	0	0	116	0	0	63	115	0	143	152	0
Histidine metabolism	282203	305567	321821	218112	344392	328377	308220	292748	338408	317318	375119	328765	305035	322619	251471	333065	382186	391577	308207	361116	285417	351187	332100	326582	306912	379621	364260	268670	361340	319150	335540	358441	366472	315770	357847
Homologous recombination	408417	450343	481771	319327	500635	475356	454133	434083	498039	458508	529383	487380	438547	480647	360499	471734	566289	569800	463917	532679	409087	505608	492549	476859	469115	547184	526410	388883	525611	452801	490176	520934	523902	448683	521861
Huntington's disease	14711	18885	18297	11872	20298	17771	20750	18430	20600	17026	20583	21529	17787	19108	15055	17594	26468	24278	20977	22020	16609	17231	21820	18849	21979	20885	23251	16741	21640	18644	17565	18152	20981	15631	21196
Influenza A	283	275	90	159	256	201	17	79	157	8	108	316	319	355	116	410	324	334	489	579	184	98	377	492	101	336	641	140	244	288	528	223	436	309	280
Inorganic ion transport and metabolism	34175	39534	43109	28076	41409	39135	41349	34185	42235	41395	45322	41600	35791	41608	31724	44264	49486	51082	42585	42815	34750	45332	43007	39620	49737	45720	45616	30951	44083	38872	41590	42680	44025	37026	48389
Inositol phosphate metabolism	54127	57817	59972	37604	63288	62899	59543	57824	64389	59111	72833	71099	57310	66358	48087	60916	76094	72043	59771	67091	49959	61687	58751	61031	57887	75343	75956	53128	64257	61135	61870	69078	72332	61579	68548
Insulin signaling pathway	33447	34442	37312	25621	38755	37164	33109	32100	38670	36494	42902	35924	33764	38146	27285	37373	41415	43515	35958	42128	31257	40247	36136	37162	37308	43543	39970	29121	40441	34662	39515	40698	40533	36830	40001
Ion channels	16765	21418	21426	13673	23216	20283	22348	20748	22948	20021	23911	22611	19465	21080	15696	19708	27184	26701	22138	24575	17889	20294	22869	20756	24895	24596	24762	17850	24159	20124	20971	20877	23979	18992	23736
Isoquinoline alkaloid biosynthesis	40000	42282	44933	29800	48846	45601	45688	40067	47780	42624	51540	48762	44290	45058	36716	44467	58618	56107	44687	51333	40546	45055	46241	44477	42366	53556	52696	42572	49674	44861	44590	49189	51966	42309	52292
Limonene and pinene degradation	5233	5454	5110	3957	5917	6054	4589	5187	6411	6070	6728	4858	5328	7141	4227	5604	5730	6376	5502	6210	4326	6934	7162	6760	6739	6602	5806	5177	4894	5111	7035	7129	5569	5179	6066
Linoleic acid metabolism	9786	13038	10983	7899	12312	12033	10799	17063	13143	10609	12967	12839	12318	12833	7768	11587	13360	13271	12027	15187	10580	12877	13684	13915	14148	14676	15856	8908	14367	10755	12907	16827	15686	12821	12985
Lipid biosynthesis proteins	386128	418738	444801	297829	472948	440628	432710	396706	471799	423255	511446	469073	414791	456464	343437	444337	555654	549823	434533	505232	385043	465811	455323	435385	430371	522450	508435	381350	500097	434636	459832	478976	500261	419586	505427
Lipid metabolism	62283	63503	71507	48336	74995	71522	62895	59338	72449	69144	78022	69253	64653	70872	52437	70004	80008	81262	64052	78691	59919	77859	69113	68955	60484	82334	74071	56416	76385	66253	74970	78637	77366	69011	76973
Lipoic acid metabolism	20557	26123	26516	17150	26340	26005	28178	24447	28181	26096	28007	26634	24327	27332	21917	26260	34355	33152	28761	29095	23951	26573	30865	26794	32686	28867	30001	23752	29023	25304	25761	24848	28424	22558	29231
Lipopolysaccharide biosynthesis	123356	161636	154633	101683	174095	157744	175630	170742	181039	144161	180922	175659	161285	165990	125268	146259	216293	205349	185326	190143	141084	147277	186935	164048	209564	185519	199281	133757	189955	161544	154310	177764	183553	138955	181414
Lipopolysaccharide biosynthesis proteins	196867	247027	239681	158886	262403	247390	259063	252797	275540	226044	283589	267060	247955	253869	192438	235888	321449	313928	276948	289077	217247	242514	279225	253459	304424	288371	305009	203836	291260	251270	248062	274228	286252	227679	278132
Lysine biosynthesis	408258	447057	473326	316062	501544	474972	452433	437824	500763	454341	541057	492506	438572	478346	363561	478932	568065	575041	456424	532797	411172	513845	492419	476714	454230	552095	533917	393579	531753	457580	490070	520478	529715	453560	519795
Lysine degradation	24651	24400	27057	19039	27574	31092	21462	22102	28344	29501	30187	22338	25965	31390	19002	29134	25435	30756	26736	28736	21969	33070	28801	29710	30534	31304	28338	22027	24842	25620	31395	32590	28002	28049	28586
Lysosome	14547	15059	14918	10659	15569	14633	14851	16089	17304	15629	18307	14965	14258	15547	11468	16739	17094	18090	13727	17965	14630	17208	16136	16976	15489	19860	17543	11850	17422	14500	18089	17880	18671	17880	18704
MAPK signaling pathway - yeast	6405	6969	8669	5492	7797	8709	6772	6439	7869	7507	8277	6816	7178	8164	5705	8738	7574	9027	7985	7581	6477	9950	8508	7991	8929	8647	8102	5529	7892	7261	9053	8870	8179	7698	8218
Measles	111	70	0	0	0	128	0	0	0	0	77	0	114	142	0	2	0	71	107	0	0	73	2	58	0	0	116	0	0	63	115	0	143	152	0
Meiosis - yeast	1847	1793	2151	916	2110	3035	1782	1590	1912	1465	1362	2657	2516	3025	1077	2760	3109	4137	4028	3498	1671	2635	2575	2465	1756	3081	2755	1055	4477	1800	1563	1188	1381	844	2850
Membrane and intracellular structural molecules	241679	268337	279858	188864	294940	279316	264325	266458	295186	271017	313136	286498	260121	285948	207261	275924	330792	334710	284265	319162	237040	297653	283413	277478	316111	327004	313280	226615	311885	269715	292662	312527	311752	272185	309346
Metabolism of cofactors and vitamins	35117	38786	39302	27187	42822	39749	35567	36119	42409	38060	44291	41122	36243	41668	28219	42922	45202	48708	39920	44357	34468	44841	40633	40631	47305	48054	46483	32972	43684	36753	41314	45913	45184	38871	45049
Metabolism of xenobiotics by cytochrome P450	205	1058	268	221	107	195	246	520	629	450	171	234	400	1470	102	252	355	493	2551	1097	89	132	413	598	5305	395	332	144	248	167	630	468	268	150	383
Methane metabolism	529197	565590	597559	401418	631666	602123	565235	524639	629808	577430	678052	614214	550482	612683	459379	610938	703565	721669	583741	657540	515968	656713	612083	594381	588548	693538	671553	501256	658624	579943	615711	645072	675548	579365	658324
Mineral absorption	3025	4051	3658	2408	3999	3482	3976	3307	3695	3572	3250	3873	3366	3966	2471	3071	4951	5303	3621	5464	3580	4185	4984	5013	4151	4026	4097	2591	5146	3053	3938	3492	3863	2963	4063
Mismatch repair	355014	377345	410814	273668	424394	405013	380333	360449	421369	394574	459258	412032	372317	408169	307256	412222	470944	487235	387454	449580	349311	441849	410114	402001	386477	472177	445182	328230	446035	387371	422709	448881	446338	392236	446489
N-Glycan biosynthesis	21865	27124	27818	18022	29329	26415	28916	26395	28784	25485	31601	29394	25242	26865	20456	26241	36175	34387	26829	32711	23813	29244	29179	27971	26880	31323	32968	21910	32725	27229	27807	29525	31778	25679	30761
NOD-like receptor signaling pathway	33153	38400	41339	26722	42669	38167	41335	36440	42328	38288	43578	42081	36823	39322	30727	38094	50787	49344	39366	45973	35563	40158	42673	39968	39571	45452	45244	34172	45165	37911	39524	40959	44715	35836	45281
Naphthalene degradation	14679	12212	15310	9888	14843	15898	9256	10881	14170	14641	15732	11224	12631	16181	9528	15144	11878	16429	13806	15941	12018	18792	12086	14912	16988	18945	13447	10131	14655	12633	17773	17654	15159	15694	15951
Nicotinate and nicotinamide metabolism	244527	280045	298404	196014	307775	285189	290416	275712	309294	277678	332242	300355	268334	293228	222425	286605	357141	352149	284747	331999	249957	308954	311676	297804	288219	333332	333939	238109	330464	278917	298028	314630	324114	271850	319346
Nitrogen metabolism	295632	323463	339710	229734	365085	342709	321540	305869	357437	337530	398626	346596	322354	346524	263206	350281	401682	416395	324729	381418	296500	370293	350075	341993	331603	406337	387814	281811	377354	332856	356215	377747	386422	336212	381361
Nitrotoluene degradation	32780	33195	34212	25451	35816	38798	28725	34294	37435	38499	39920	33680	33891	40979	27304	38808	32997	38621	30881	38269	30325	45091	36056	38439	33222	42658	37583	29561	34831	32517	40643	46457	41458	39782	36672
Non-homologous end-joining	1716	2088	1766	1418	1924	2085	1568	2148	1947	1369	1776	2415	1381	2241	1287	2692	2531	2732	1632	1789	1510	3235	1787	1550	1637	1629	2386	1859	2261	1629	2369	1974	2099	1838	2206
Novobiocin biosynthesis	90047	94975	100106	66766	108481	102066	98529	92377	107558	96301	119274	108294	98196	101447	80605	101885	126463	124841	100433	114468	89585	104347	102226	100717	97944	121698	118500	90411	112663	101501	102478	113507	115888	97834	114958
Nucleotide excision repair	161194	173056	188912	122499	198626	185527	181279	167161	196094	178494	211735	196806	171693	188196	143009	189832	228103	229620	182076	207634	160333	200646	191247	182995	179847	216613	213321	152798	209731	182774	191071	202276	206269	176653	206766
Nucleotide metabolism	130110	127917	146635	100592	144847	150379	117392	125038	139893	142749	162094	138182	133682	147553	102378	149029	144486	160314	129603	157585	117253	166216	127325	139412	114282	171858	148157	104598	146620	136634	165587	169562	154475	152242	151006
One carbon pool by folate	294567	333667	348068	234478	368542	342890	334207	326310	364315	329847	397255	370269	318224	346760	264703	363102	414728	424193	334024	382627	301560	388135	357648	345561	338332	398217	394806	282243	394310	340484	356331	383773	392588	332892	383939
Other glycan degradation	9310	9620	10775	6569	11708	10910	10334	9679	11385	10396	10946	9978	8720	11647	7305	11513	14064	13028	12335	12718	9527	12479	10109	9248	13926	13088	11109	7459	12359	9522	11185	11588	11545	10161	11437
Other ion-coupled transporters	596196	644699	689383	464966	721275	696481	640985	617890	719853	660128	773945	710846	648064	693706	519371	709527	806323	832892	680342	760199	596668	754538	699857	690184	697320	807069	774973	580020	751965	661870	715033	766475	769047	666527	765844
Other transporters	119030	137087	144196	94843	151450	140658	141423	136164	153032	135176	164495	148399	134238	144527	108459	141833	172180	175109	141583	160672	124417	149238	153276	145543	142161	166161	165757	115948	162154	138757	146163	156843	160354	135999	160125
Others	294477	301565	321814	221688	330161	332407	281926	287736	333046	322323	377503	317884	302247	333736	247550	341377	345987	383952	292267	359473	279512	374493	321134	330054	286339	391791	350978	257759	345307	311378	356302	384846	372764	337963	351498
Oxidative phosphorylation	325566	370212	383306	257223	405781	384119	372753	365957	402313	367361	443946	407107	363340	390263	294348	398046	465846	471781	380582	431233	336056	415497	398901	390510	385621	451983	445428	312695	430971	380255	402286	428780	439854	370664	431257
PPAR signaling pathway	113944	124048	133639	87151	139460	126378	131653	118742	139502	121530	147353	141538	123309	131937	102815	128651	170832	162193	127920	148006	115668	129727	134124	126132	122620	155024	153751	120834	146098	125348	132600	136686	148732	119736	155337
Pantothenate and CoA biosynthesis	267887	293214	311363	208856	326374	310057	287708	294096	326097	291724	357617	319917	284830	316839	229166	311905	359449	366756	294057	346174	262094	336707	318696	315697	288780	361597	351709	248642	342181	295848	326601	353307	347134	304864	337340
Parkinson's disease	172	205	90	162	256	73	17	79	157	8	31	323	205	258	116	414	324	273	393	602	184	25	378	434	101	336	525	140	244	225	413	225	293	161	284
Pathogenic Escherichia coli infection	0	0	0	0	0	0	0	0	2	0	0	0	0	0	2	0	2	0	0	0	0	0	0	0	0	0	0	0	0	0	0	0	0	0	0
Pathways in cancer	35661	38316	40937	26923	43769	40717	39196	36302	42989	38805	45161	43131	38555	41741	31460	40912	50581	49686	41054	46468	35610	42590	41846	40145	40106	47867	46630	35480	45315	39592	42005	43479	45388	38293	45661
Penicillin and cephalosporin biosynthesis	11036	11231	11908	7565	13201	11789	12495	9920	13279	10970	14068	14524	10961	12445	10278	11277	16828	14918	11836	13475	10560	11041	11637	11102	9995	14193	14317	12691	12713	11788	11812	12101	13597	10923	14265
Pentose and glucuronate interconversions	248561	290837	287962	196026	308162	285817	297087	305756	325869	277061	350105	314744	281307	308454	220293	287851	364501	362269	303907	346031	258217	299672	319039	307207	327641	351987	352067	246070	339753	289648	309376	331853	338631	290067	329008
Pentose phosphate pathway	315237	341053	364213	240077	382965	358665	346782	337123	383803	348533	419208	377205	338873	374240	276353	360038	436566	443092	356107	408336	312172	379765	373250	361904	366394	430271	417578	304263	402281	349741	374990	406125	405992	352648	406797
Peptidases	898441	982447	1043435	696409	1092567	1033029	994117	954786	1090108	994415	1173546	1070813	961628	1041946	784683	1037804	1234940	1253046	998332	1161030	892001	1115551	1074968	1038207	1005295	1210087	1171532	849958	1155600	996909	1072261	1137483	1157634	987179	1145402
Peptidoglycan biosynthesis	385951	419346	449458	297573	467213	439033	420283	403120	465405	427157	505125	455950	403688	449786	336576	447744	524878	530412	423227	496869	379063	486603	456269	445386	424673	511947	489933	358877	492909	423390	462420	487141	490290	423536	483702
Peroxisome	154639	172206	182762	118918	192618	174335	183927	165820	191238	168592	205322	196488	170151	182562	142718	178353	238301	226977	179529	205992	159197	180839	187836	176223	174778	210598	213594	163070	205253	175497	180026	187411	204373	163233	211333
Pertussis	37995	48207	48167	29978	52594	45581	56799	55583	56350	43288	61054	57537	49293	46974	40602	47395	70540	64050	52232	55315	45253	41335	56745	49492	50820	58848	67580	45767	57465	50876	45553	51211	59215	42932	59332
Phenylalanine metabolism	102253	110862	114138	77505	123425	116982	112727	111957	123786	109233	136540	124692	112378	119941	90480	117624	141963	141413	114651	133038	101179	120919	117639	116363	108760	140971	136054	100853	128506	114375	120844	133064	134886	113402	131312
Phenylalanine, tyrosine and tryptophan biosynthesis	433538	470409	494507	328800	531164	499791	477005	463743	523725	474247	576945	520908	468813	502090	381323	495615	604061	603605	484903	562739	431209	524951	504133	497357	478199	584532	569489	415306	558863	486833	511068	550123	561628	479926	549296
Phenylpropanoid biosynthesis	105859	113185	118752	82071	126422	113174	123957	112483	133186	119005	151059	127108	116259	117375	95086	124421	150165	151853	113120	136852	113411	122097	127123	123733	107641	147653	147987	107848	139947	125384	124716	132271	148135	124520	146079
Phosphatidylinositol signaling system	41133	46181	47923	31332	51582	46701	48417	46089	51679	44672	56025	52224	45110	49664	37344	46832	61195	59138	49561	55968	41074	47910	50680	48403	50637	55992	56834	41122	53691	47506	49108	52344	53563	44189	53424
Phosphonate and phosphinate metabolism	9772	9752	10509	7840	11501	11028	8665	9980	11245	11018	13754	10923	9651	11236	6775	11586	10804	12436	9326	11791	7754	13511	10105	10435	10530	12740	11781	7033	10890	9980	12713	14864	10895	11372	11733
Phosphotransferase system (PTS)	75193	67909	77540	49060	72574	84592	52341	64403	85764	72985	89241	68414	68297	85435	48378	91182	70644	93786	80003	82079	59449	102282	75413	75995	100248	99002	81537	50466	75550	59296	78711	109268	80011	77938	82858
Photosynthesis	135776	142301	156137	103231	164234	155886	145091	140555	157719	151680	186075	155874	146558	158133	117073	156127	178907	182649	144683	176632	134052	166788	146684	152770	145276	184595	171998	127264	168059	150388	165948	176970	173715	155000	169243
Photosynthesis - antenna proteins	92	0	92	78	36	442	100	24	56	96	144	30	92	86	48	124	114	22	0	70	26	72	0	108	1	194	486	0	82	12	164	236	312	100	166
Photosynthesis proteins	135868	142301	156229	103309	164270	156328	145191	140579	157775	151776	186219	155904	146650	158219	117121	156251	179021	182671	144683	176702	134078	166860	146684	152878	145277	184789	172484	127264	168141	150400	166112	177206	174027	155100	169409
Plant-pathogen interaction	85738	92234	99791	68362	105529	100807	91949	91021	103704	95961	113786	103116	94349	98239	74146	99089	115864	120310	94053	110996	84326	104322	96111	96718	94197	118554	111183	84666	106760	94478	102441	115088	109267	98152	111825
Polycyclic aromatic hydrocarbon degradation	85	173	113	89	75	163	171	237	133	102	127	141	262	273	74	160	237	200	276	367	56	95	205	256	259	201	226	86	83	109	381	234	171	71	235
Polyketide sugar unit biosynthesis	110320	122550	132324	86472	139995	133068	128675	127420	139262	123665	148764	135023	123959	131149	97907	128310	159564	153833	126423	149270	113986	137823	137774	130649	119952	153487	149233	105571	150264	126582	136060	144305	150299	127807	143937
Pores ion channels	466599	580603	579278	364185	652890	548917	696715	588051	655176	561155	714230	664190	578098	569824	492590	566271	855380	796281	615669	680003	557586	527799	665475	580091	616883	695764	758942	524952	722817	625306	529972	577509	704298	513723	704862
Porphyrin and chlorophyll metabolism	219804	228452	261357	180195	247777	255013	211444	233333	251861	238389	277190	233899	224135	260266	172940	260379	250666	277153	227500	267011	205393	293388	252640	261320	239098	292373	269288	177110	260834	228473	277784	298645	278031	265209	268274
Prenyltransferases	98310	117876	118432	76547	130653	116380	126667	116801	131317	112000	137041	133784	113005	120190	93750	115647	161184	152641	124909	138217	105931	118155	131770	119979	127855	137414	146023	102238	141602	119483	116225	124084	135586	106302	135593
Primary bile acid biosynthesis	3464	2538	3991	2016	3353	2984	3746	2602	3430	3739	6443	2426	3635	2399	3222	5850	3372	5313	2685	2952	3757	4454	3720	3498	2555	5321	5138	2373	4382	4561	3643	4461	5022	4374	5043
Primary immunodeficiency	19907	23169	25188	15844	26517	23133	25058	22694	26389	22914	29207	25179	22684	23437	18838	24270	30936	30757	24273	27919	21689	24578	26344	24066	25361	28061	29802	20789	28716	24061	23994	25921	28221	22878	27908
Prion diseases	553	801	692	578	1054	866	457	614	730	506	639	1071	600	814	410	1119	732	960	887	528	497	1297	563	619	898	660	787	533	761	623	681	745	750	646	676
Progesterone-mediated oocyte maturation	30868	34031	36606	23844	38771	35118	35827	32690	38248	33736	40687	38635	33784	35707	28218	35008	45964	44313	35423	40775	31588	36250	36912	35029	34675	41705	41321	32096	40069	34676	36110	38019	40251	33061	41005
Propanoate metabolism	206438	217557	231748	160110	240850	234599	205325	213192	239063	234387	265230	222840	212104	241432	171574	238482	249058	270478	210367	255895	197477	267167	238613	243051	214004	272109	251080	180376	249232	219173	251409	269864	257594	235119	248514
Prostate cancer	30868	34031	36606	23844	38771	35118	35827	32690	38248	33736	40687	38635	33784	35707	28218	35008	45964	44313	35423	40775	31588	36250	36912	35029	34675	41705	41321	32096	40069	34676	36110	38019	40251	33061	41005
Proteasome	33113	37192	38607	24620	40825	38417	37736	37098	41016	35588	43707	40803	37069	38397	29680	36954	49187	47392	37821	43121	32979	38358	39399	37679	37453	44718	45207	33412	42655	36740	39109	40648	43855	36107	43760
Protein export	188371	200744	213551	143471	227723	214621	196654	190646	222889	207139	241208	219061	198340	213300	159264	214639	248380	253002	204424	236079	182294	230570	210544	208965	206897	249316	235513	174267	232398	204408	221002	236687	238301	208547	233245
Protein folding and associated processing	191380	206359	225700	150316	226413	226383	195459	210525	226925	215899	250964	209368	208727	232249	157206	225451	240433	256835	215139	250571	183570	243403	221943	228252	229854	258924	244696	165274	237382	207452	241537	255590	244028	226022	241973
Protein kinases	453634	479800	512611	357452	509974	502480	449829	503415	525674	506917	616913	499358	475981	548747	393583	544518	535388	599995	442288	581293	451334	596961	506675	538485	426686	618687	560799	415322	539645	489939	597148	624944	600125	558791	569157
Protein processing in endoplasmic reticulum	39140	43123	46360	29798	49378	44286	46334	40871	48663	41773	51489	49706	43150	45691	36131	43695	60559	57733	45798	52813	39794	44658	47254	43789	43878	52566	53548	41981	51489	44032	45193	46979	51078	40637	52883
Proximal tubule bicarbonate reclamation	4793	4139	4911	3039	4753	5777	4592	3840	5121	4995	6198	4286	5458	5435	4137	6105	5879	7356	5281	5227	4748	5991	5564	5511	3927	6767	6297	4120	5833	5381	5573	4944	5342	4811	6067
Purine metabolism	1062006	1158832	1246995	826506	1306144	1234364	1180437	1130045	1290654	1190554	1390988	1252977	1144371	1246356	928751	1229298	1466800	1484857	1196138	1393032	1058507	1322188	1279660	1242958	1210785	1427355	1383023	998732	1372970	1183063	1281728	1353194	1365427	1173993	1350469
Pyrimidine metabolism	882358	971810	1038721	688028	1094958	1026014	998707	939135	1085079	987351	1157773	1059429	955011	1033785	782180	1012457	1243715	1241745	1005490	1162364	887678	1083364	1075384	1031769	1009275	1187766	1157433	849534	1149317	986509	1057637	1109128	1138754	967345	1129835
Pyruvate metabolism	339740	361236	381925	259917	395379	385954	345136	345234	399070	380016	442140	373446	352741	398283	287601	394305	428737	456013	362882	425795	326286	433226	395624	396290	380544	449825	421919	304466	418172	364048	410686	435673	423300	380865	413927
RNA degradation	224281	246046	263029	175128	273526	258037	251387	235661	272983	252137	297968	263979	242570	264778	197722	264215	310565	320948	254427	294110	225863	280957	273335	262816	257823	304514	296108	206673	294507	252867	267318	284819	290876	250089	292144
RNA polymerase	82023	88003	94152	62117	98625	95552	88150	84257	97576	89698	105781	95456	87384	95353	69949	93253	109980	112729	91163	103861	79890	101010	95554	93088	89756	108294	105057	76028	102755	89368	97502	102899	103820	90072	102002
RNA transport	35667	41090	41904	26868	45325	41104	44475	40408	45253	39105	48351	46056	39927	42785	32413	39024	55780	52797	43169	47940	36512	40395	45277	42085	42115	47997	51473	35945	48729	41586	41538	42419	48369	39026	47406
Renal cell carcinoma	4621	4080	4241	2920	4742	5526	3352	3533	4584	5061	4443	4180	4566	5821	3126	5496	4293	5110	5249	5114	3838	6315	4559	4682	5330	5826	4784	3244	5002	4691	5482	5237	4844	5075	4376
Replication, recombination and repair proteins	136979	149692	159116	104426	167579	157531	149860	140862	167406	151647	179210	162589	147182	160659	119504	158414	186388	191114	155856	176838	136001	168023	162804	160082	157190	183571	179162	127676	175657	151703	162592	173841	173758	148749	173740
Restriction enzyme	49538	59193	67610	43194	65870	63042	61349	60124	68389	57524	64672	60733	49819	65112	42933	57793	71419	72707	62475	73866	49935	70371	74074	67492	63192	65525	66719	44077	74395	58360	66468	69816	62632	53167	61365
Retinol metabolism	136	618	225	151	86	189	234	396	364	286	139	214	281	800	91	214	318	354	1377	611	87	124	335	435	2757	314	314	144	166	159	456	392	236	134	344
Riboflavin metabolism	92202	107277	111501	72582	120070	108793	112665	106185	118163	103516	125104	117149	104804	111770	86060	107087	141858	137165	113524	125337	95932	110626	119462	111099	118443	127127	130306	95688	125201	106344	110785	116304	124881	101435	123793
Ribosome	1062219	1170257	1248052	815339	1308840	1223523	1203052	1129960	1299591	1174943	1400654	1281898	1142533	1247665	938933	1211708	1511141	1498657	1218257	1393885	1059303	1284676	1283533	1236654	1217364	1419757	1407805	1025393	1376353	1190189	1256032	1325809	1373095	1156267	1364955
Ribosome Biogenesis	817616	891137	957103	637675	996442	939666	893267	866258	988418	917592	1076684	958742	870540	960158	711668	955434	1110564	1136344	911732	1066680	812390	1028850	968474	949153	926626	1095816	1048104	756196	1053374	907020	989345	1037756	1044601	906477	1039466
Ribosome biogenesis in eukaryotes	18091	19146	20703	14102	20617	20502	17526	19027	20842	20178	23074	18418	18655	21920	14332	20591	20907	23702	19935	22880	16800	24152	20754	21266	21751	23236	21632	13524	22020	19060	22489	23876	22817	21040	21061
Secondary bile acid biosynthesis	3464	2538	3991	2016	3353	2984	3746	2602	3430	3739	6443	2426	3635	2399	3222	5850	3372	5313	2685	2952	3757	4454	3720	3498	2555	5321	5138	2373	4382	4561	3643	4461	5022	4374	5043
Secretion system	301414	327342	350522	236587	365440	364114	317482	320701	365189	336298	391396	360338	329176	363422	258783	359316	402358	422063	342611	396998	294907	383458	343643	345085	343397	407926	388336	282643	376361	328726	368854	404222	383589	343321	386655
Selenocompound metabolism	189708	212163	219584	153821	230988	216636	199030	204387	228309	210367	252685	230610	196922	224283	166990	235738	249394	267006	206255	244221	186663	263619	223539	221712	217238	253757	240481	173496	245688	213724	234660	254169	244466	215659	239427
Shigellosis	36	175	46	57	33	106	153	198	52	94	106	106	133	82	51	96	225	73	90	80	56	70	193	214	194	84	150	43	32	74	155	151	107	46	144
Signal transduction mechanisms	179580	202411	206584	139627	212118	214304	186818	208810	217996	196732	232780	213680	198309	216801	151094	209289	234445	245649	204835	237453	174224	230155	216138	212680	205801	247908	233299	164012	229887	193647	224996	239014	234330	204731	226533
Small cell lung cancer	172	205	90	159	256	73	17	79	157	8	31	316	205	213	116	408	324	263	382	579	184	25	375	434	101	336	525	140	244	225	413	223	293	157	280
Sphingolipid metabolism	20638	21174	26100	17089	26208	24053	26597	19317	25817	26878	27521	22598	21239	24474	18391	24922	29565	29977	21618	27382	21994	26457	24673	22259	20873	28573	25857	16613	28732	25291	25302	23416	26172	22879	27853
Sporulation	157182	155043	163975	127115	160002	171501	133643	146481	171913	167452	190825	161950	146467	175295	122646	182307	160601	193274	136630	178027	142915	220526	163527	170592	127883	198767	164562	135145	167151	151375	192755	203560	188791	177690	177575
Staphylococcus aureus infection	22503	22216	24630	17191	25066	23575	17526	23148	23529	24394	29320	22413	20039	27921	16545	29541	21229	27010	17951	26557	19603	35638	21078	24269	15597	29862	23318	17290	23757	21936	32028	29757	27521	27447	24884
Starch and sucrose metabolism	525661	560793	589885	401858	621277	579260	570455	558920	640547	577278	720661	613377	560156	603763	453912	604058	699646	724367	552264	677849	524239	631917	609266	600616	541790	720228	688803	495982	670494	585603	632913	668728	687757	604618	674724
Steroid biosynthesis	17	3	51	14	4	53	38	17	41	24	30	40	33	23	7	0	55	56	72	8	0	0	4	13	0	60	115	53	36	34	16	85	37	43	77
Steroid hormone biosynthesis	4213	6318	8536	4950	7313	6531	9509	6243	7225	7414	7347	6155	5118	7244	5578	6008	10528	9282	6951	7544	5801	6480	9566	7015	7606	6310	8053	3786	8695	6857	5393	5309	6465	4152	8054
Streptomycin biosynthesis	190598	205165	220127	144925	233830	223960	214224	212060	233859	211497	255195	231765	207774	223623	168490	217619	268715	258979	207820	247660	191205	229782	224726	219231	195315	262340	254232	183167	246206	215645	229684	244429	253178	219010	244678
Styrene degradation	4880	4568	4920	3853	5106	6152	4436	3401	5219	6283	5576	3530	5421	5397	4798	5743	4472	6078	4257	5697	5234	6878	6103	5681	4092	6065	4253	4956	5225	5485	5970	6067	5543	5432	5048
Sulfur metabolism	160926	176188	185787	124123	201010	180666	182710	169114	200855	179402	221597	191012	173129	190276	143720	191613	226306	234651	186743	216031	161658	200999	192934	183115	195253	220279	212224	153839	211858	188356	194666	205151	206298	175163	207805
Sulfur relay system	66562	71237	73952	51257	75174	75765	62611	66003	75897	73132	86074	69948	68186	79531	53377	79845	77163	89012	76258	85095	61784	86304	72389	76267	90111	88214	81360	57001	78610	69804	81112	89364	82693	76045	78819
Synthesis and degradation of ketone bodies	11651	10295	12501	8748	12943	14282	8848	9622	12341	13204	13717	9331	12254	12987	8403	13059	10641	13624	9845	13535	10038	14676	12085	13525	8754	14561	12981	10461	11831	11934	14920	15279	13874	14542	13179
Systemic lupus erythematosus	0	0	0	3	0	23	3	15	2	29	31	7	49	57	24	38	45	47	14	117	62	61	119	50	0	23	0	29	68	27	67	2	48	42	3
Taurine and hypotaurine metabolism	60877	71015	72537	48549	75495	70567	70367	68700	75366	69649	81937	75732	67029	71831	54952	74796	88468	89133	70065	81776	64163	78771	77439	74930	71022	83694	83902	58848	81966	70535	74395	79054	83050	69543	80532
Terpenoid backbone biosynthesis	250386	271849	288855	190200	308833	289663	277089	264763	307409	277194	332218	302198	270954	292344	221369	286940	348304	350781	279410	324860	248907	304829	297508	287656	276770	338913	331528	242717	321007	282550	295030	319949	326565	277960	319633
Tetracycline biosynthesis	37537	36460	39025	28725	41353	38485	29741	33786	38877	42631	47281	35738	35575	41465	28857	42007	34908	43017	34175	42693	33099	49129	36665	42374	38387	47900	39298	28284	40295	36387	45037	51520	42744	43591	40077
Thiamine metabolism	146885	157970	172934	115776	175520	166163	154920	164523	177390	162575	199819	167879	153489	175408	122994	173266	182771	198462	154190	189206	139681	190474	175364	177792	155417	197655	185720	125618	183812	158011	183673	192395	183272	166319	178582
Toluene degradation	34820	43026	42770	27747	45730	41450	45162	42926	47491	39466	46206	50003	40471	43807	31829	42325	58746	54372	47633	49047	37252	42136	46222	41527	51438	50340	51817	36968	49645	41503	42557	47819	48213	39170	49974
Toxoplasmosis	172	205	90	159	256	73	17	79	157	8	31	316	205	213	116	408	324	263	382	579	184	25	375	434	101	336	525	140	244	225	413	223	293	157	280
Transcription factors	781587	805628	871878	604284	903923	888822	752541	757490	892819	869174	993669	851404	793546	921092	649770	915438	930229	1006108	790293	958334	736893	1015515	854063	878389	815842	1041159	923580	709622	906193	808076	959105	1020730	975292	904993	953576
Transcription machinery	534440	593942	609634	414709	660007	608171	609231	591867	659781	607135	705748	662539	585778	624565	476522	617409	759626	757696	593310	693729	548661	656363	639466	620619	593506	733381	707214	516737	696749	603745	640900	671295	702527	592640	692638
Transcription related proteins	347	202	69	56	65	425	128	129	90	89	286	173	450	544	12	114	147	285	354	302	32	172	29	179	104	159	603	49	80	184	453	457	448	362	176
Translation factors	233239	255600	271545	179226	285002	270437	258243	248178	284939	259028	306699	276865	249289	273784	203289	268394	320439	324075	264737	302911	230105	288830	277746	270271	266659	312358	301287	217333	299437	261226	280093	294176	298881	257750	293233
Translation proteins	368213	401012	429369	285702	443844	421969	400634	386070	444940	410102	479008	427657	388952	434089	317734	424905	497912	506011	417254	477188	360705	458716	436384	426314	436086	489200	470381	337679	466557	405740	444800	468724	468625	406178	464497
Transporters	1728384	1781035	1939372	1351178	1963614	1973001	1633206	1705173	1962398	1921578	2175690	1868765	1729034	2068015	1405132	2040110	2026274	2232577	1767173	2112696	1594621	2301306	1872904	1951652	1856795	2288291	2012494	1487057	2012941	1768566	2174057	2290276	2091161	1996813	2104090
Tropane, piperidine and pyridine alkaloid biosynthesis	70407	75215	78716	52727	85189	79984	77936	73728	84696	75650	93107	84240	77818	79942	63653	80316	98900	98196	79019	90375	71299	82056	81917	79950	77465	95725	93229	71704	88495	79125	80627	89433	92199	76927	90617
Tryptophan metabolism	45389	47909	50768	34811	53072	53573	44293	44227	53477	51093	57320	48991	47883	55506	37423	52573	55707	60767	49955	56603	42410	58184	52526	53337	52271	58865	55577	42558	52934	48478	55868	58235	55431	50782	55523
Tuberculosis	60537	63380	68998	47071	70903	68586	60109	57606	68531	67368	74452	68740	60827	69033	52161	72126	77242	80177	60498	75155	58638	79289	67385	67752	58316	78464	72141	55462	71983	64086	72372	76574	75271	67056	76336
Two-component system	1398975	1487455	1581148	1100002	1619184	1614971	1405413	1493297	1629854	1562868	1851105	1597579	1482213	1702581	1212943	1677566	1749057	1899886	1436443	1808826	1376205	1824815	1572421	1635225	1385575	1913106	1746211	1310950	1697051	1511517	1790045	1890256	1807195	1682720	1780870
Type I diabetes mellitus	12885	11540	13601	9695	13345	13789	10102	10282	12927	13946	16007	12033	11925	13216	9902	16329	12149	15576	10512	14030	11487	17586	11827	13151	9332	16429	13790	10036	13818	12989	15625	16175	15118	15010	14883
Type II diabetes mellitus	6758	9225	8870	5926	8416	8348	8476	10020	9048	8163	9067	8727	7493	9302	5320	8198	9723	10098	8293	9794	7051	9301	9462	9416	10996	9169	9582	5525	10136	6953	9050	9941	9210	8025	9027
Tyrosine metabolism	82680	85600	91633	60374	97967	93578	86700	83931	97335	88346	108099	94890	88852	94520	72048	93075	109988	112856	90818	103623	81512	97828	92261	92637	92867	112601	106423	80255	101938	91086	95983	104510	105126	90728	104852
Ubiquinone and other terpenoid-quinone biosynthesis	68464	91095	88164	56613	97071	86351	96172	94637	97265	80769	99780	104618	84112	93414	67354	85105	125229	114221	100664	108097	76014	88184	100812	93830	108649	100036	111515	72347	107952	88774	87550	93371	99085	76317	97773
Ubiquitin system	1	6	9	1	12	6	3	11	2	2	0	24	0	14	6	0	12	38	14	4	0	0	0	3	0	23	29	31	9	24	10	42	19	21	53
Valine, leucine and isoleucine biosynthesis	288996	318032	327105	220589	355240	333887	315524	309319	350757	314906	385384	351345	310649	342004	253930	330626	404675	401361	326502	377249	286077	350891	340693	334638	330754	387763	381719	281998	369227	323245	343019	370332	375249	320274	366804
Valine, leucine and isoleucine degradation	92975	97236	105956	71728	108637	111904	96371	94947	111300	105642	118785	101570	99033	110663	79453	105645	117808	122034	98077	115693	89153	117152	112581	110818	94841	121084	116833	88864	109246	100346	114780	119229	117107	105348	113807
Various types of N-glycan biosynthesis	0	0	0	0	0	0	0	0	0	0	0	0	0	0	0	0	0	0	0	0	0	0	0	0	0	0	0	0	0	0	0	0	0	0	0
Vibrio cholerae infection	754	917	1283	840	1615	1006	1504	1070	1763	819	1532	1037	1154	1212	909	802	1910	1656	1364	2125	862	1481	1957	1040	1516	1097	1335	917	1864	1541	1216	1430	1264	796	1323
Vibrio cholerae pathogenic cycle	63676	75687	76879	50242	83236	75333	75541	79951	80027	73206	88918	83940	75963	79721	59215	73807	95368	95671	77484	90194	67836	74427	78208	79653	78352	89760	91731	64815	85737	74982	79090	88581	87292	72449	86226
Viral myocarditis	172	205	90	159	256	73	17	79	157	8	31	316	205	213	116	408	324	263	382	579	184	25	375	434	101	336	525	140	244	225	413	223	293	157	280
Vitamin B6 metabolism	120856	138667	140553	92355	155864	138950	147622	135640	155638	133346	164971	156074	135469	144854	112692	137674	186978	178256	144013	163250	125212	140045	152788	140464	144568	167139	171309	126628	162121	140265	140440	151528	162392	130491	163303
Xylene degradation	17923	14564	17694	12127	17146	17906	11410	12911	16580	17115	19742	14693	14744	18076	12194	17242	13369	18409	13120	18092	14016	21995	13566	16602	13247	22191	15093	12057	16800	15297	21138	21730	17946	18901	18001
Zeatin biosynthesis	31654	36883	38503	24878	40844	37455	39318	36739	41124	36589	42956	40223	34985	37985	28941	36828	47937	46767	37928	43433	33279	39403	41756	38668	38016	43598	43872	30415	44985	37504	38228	39426	42010	34668	41522
alpha-Linolenic acid metabolism	857	823	840	672	698	862	671	697	929	716	766	760	799	1595	542	1006	1249	1347	1343	1797	654	915	1005	947	664	1074	1296	920	1008	622	1534	823	901	762	1163
beta-Alanine metabolism	63932	73106	76966	52395	78314	74831	73603	74766	81183	73426	88611	76322	69355	77718	56856	76476	87255	90776	71460	84002	64911	83428	82899	79682	72758	88406	87098	59879	83774	73209	80621	87495	85131	74485	82832
beta-Lactam resistance	9403	10231	10850	7085	10960	11001	11379	9133	12794	11313	13779	11191	10716	12186	8601	11677	11707	12482	9360	12452	10615	12320	11402	11761	7872	13568	12975	9942	11598	11129	13101	13190	13666	12427	11904
mRNA surveillance pathway	222	140	0	0	0	256	0	0	0	0	154	0	228	284	0	4	0	142	214	0	0	146	4	116	0	0	232	0	0	126	230	0	286	304	0
mTOR signaling pathway	111	70	0	0	0	128	0	0	0	0	77	0	114	142	0	2	0	71	107	0	0	73	2	58	0	0	116	0	0	63	115	0	143	152	0
p53 signaling pathway	172	205	90	159	256	73	17	79	157	8	31	316	205	213	116	408	324	263	382	579	184	25	375	434	101	336	525	140	244	225	413	223	293	157	280
